# Supplementary material for: Iterative Genome Engineering Platform Enables Efficient Sucrose Biosynthesis From CO2 in Photosynthetic Synechococcus elongatus UTEX 2973
Source: Plant Biotechnol J. 2026 Jun 15:10.1111/pbi.70702. Online ahead of print. doi: 10.1111/pbi.70702 (PMC13398943; doi:10.1111/pbi.70702)
Supplement: Supplementary file 1 — Data S1: Supporting Information. [file PBI-9999-0-s002.zip]

Archive with 159 entries (159 files):
- pBR322m.dna
- pac-lacI-sepA2.dna
- pCPF3-NSI-gus.dna
- pR6K-syn-NSI-Gus.dna
- pR6K-syn-NSI-Gus-SepT2.dna
- pR6K-syn-NSI-lacZ.dna
- pCPF3-NSIII-lacz.dna
- pBR-NSIII-lacZ.dna
- pBR-NSIII-lacZ-SepT2.dna
- pCPF3-eco-lacZ-sacB.dna
- pCPF3-gox-tyb-sacB.dna
- pR6K-eco-lacZ-in.dna
- pBR322-rpslm-sepT2.dna
- pBR322-rpslm-cm.dna
- pSES.dna
- pSES-ori.dna
- pBR3-pil-km.dna
- pBR-pil-km-new.dna
- pBR-pil-in.dna
- pBR-pil-1.dna
- pBR3-13825-km.dna
- pBR-13825-km.dna
- pBR-13825-in.dna
- pBR3-NSIII-km.dna
- pBR-NSIII-km.dna
- pBR-NSIII-in.dna
- pBR3-NSII-km.dna
- pBR-NSII-km.dna
- pBR-NSI-km.dna
- pBR-NSII-in.dna
- pBR3-NSI-km.dna
- pBR-NSI-in.dna
- pR6K3-syn-NSI-in.dna
- pR6K-syn-NSI-km.dna
- pCPF3-syn-NSI.dna
- pCPF3-syn-NSI-1.dna
- pR6K-syn-NSI-in.dna
- pCPF3-gox-tyb.dna
- pCPF3-gox-tyb-1.dna
- pR6K3-gox-tyb-in.dna
- pR6K-gox-tyb-in.dna
- pR6K-gox-tyb-km.dna
- pCpf3-eco-lacZ.dna
- pCpf3-eco-lacZ-1.dna
- pR6K3-eco-lacZ-in.dna
- pR6K-eco-lacZ-km.dna
- pR6k-gox-km.dna
- pR6k-vna-cm.dna
- pR6k-bsu-cm.dna
- pR6k-eco-km.dna
- pMMB.dna
- pBR3-NSIII-cscB-500-500.dna
- pBR3-NSIII-cscB-500-300.dna
- pBR3-NSIII-cscB-800-300.dna
- pBR3-NSIII-cscB-1200-300.dna
- pCPF3-NSIII-cscB-500-500.dna
- pCPF3-NSIII-cscB-500-300.dna
- pCPF3-NSIII-cscB-800-300.dna
- pCPF3-NSIII-cscB-1200-300.dna
- pSES-cugP.dna
- pSES-glgC.dna
- pSES-ptglgc.dna
- pCPF3-NSII-ptglgC.dna
- pCPF3-NSII-glgC.dna
- pCPF3-NSII-cugP.dna
- pCPF3-invA-sps-spp.dna
- pBR-invA-sps-spp-sepT2.dna
- pCPF3-NSI-sps-spp.dna
- pCPF3-NSIII-cscB.dna
- pBR3-NSIII-cscB.dna
- pBR-NSIII-cscB.dna
- pBR-NSIII-sepT2.dna
- pCPF3-pil.dna
- pCPF3-anl-2.dna
- pCPF3-anl-1.dna
- pCPF1-anl-rpsl.dna
- pCPF3-06260-2.dna
- pCPF3-06260-1.dna
- pCPF1-06260-rpsl.dna
- pCPf3-13825-2.dna
- pCPf3-13825-1.dna
- pCPf1-13825-rpsl.dna
- pCPF3-NSiii-2.dna
- pCPF3-NSiii-1.dna
- pCPF1-NSI-rpsl.dna
- pCPF1-NSiii-rpsl.dna
- pCPF1-NSii-rpsl.dna
- pCPF3-NSii-2.dna
- pCPF3-NSii-1.dna
- pCPF3-NSI-1.dna
- pCPF3-NSI-2.dna
- pCPF1-anl.dna
- pCPF1-06260.dna
- pCPf1-13825.dna
- pCPF1-NSiii.dna
- pCPF1-NSii.dna
- pCPF1-NSI.dna
- pCPF1-pil.dna
- pLTRC2OTCP.dna
- pLLAC2OTCP.dna
- pLLAC1OTCP.dna
- pRSF-atRecJ1.dna
- pRSF-λred.dna
- pRSF-atRecJ2.dna
- pRSF-recET.dna
- pRCR-pilN-km.dna
- pLCR-pilN-km.dna
- pSCR-pilN-km.dna
- pLTHOCP.dna
- pRTHOCP.dna
- pSTHOCP.dna
- pRTRCCP-pilN-km.dna
- pRTHOCP-pilN-km.dna
- pRLACCP-pilN-km.dna
- pRFTRCCP-pilN-km.dna
- pRFTHOCP-pilN-km.dna
- pRFLACCP-pilN-km.dna
- pSTRCCP-pilN-km.dna
- pSTHOCP-pilN-km.dna
- pSLACCP-pilN-km.dna
- pLTRCCP-pilN-km.dna
- pLTHOCP-pilN-km.dna
- pLLACCP-pilN-km.dna
- pLLACCP-pilN-km-un.dna
- pBR3-pilNm-sepT2.dna
- pBR-pil-KO-km.dna
- pBR-pilNm-sepT2.dna
- pBR-pil-sepT2.dna
- pBR-pil-KO.dna
- pBR-pil-km-sepT2.dna
- pBR-pil-km.dna
- pBR322-rpslm.dna
- pSEL-sacB.dna
- pSEL-68rpsl.dna
- pSEL-sepT2.dna
- pSEL-tetA.dna
- pRSF-ori-lacZ.dna
- pRSF-lacZ.dna
- pSEL-ori-lacZ.dna
- pSEL.dna
- pSEL-lacZ.dna
- pSES-ori-lacZ.dna
- pSES-lacZ.dna
- pRSF-8K.dna
- pSI-single.dna
- pRSF-12K.dna
- pRSF-4K.dna
- pRSF-2K.dna
- pSES-12K.dna
- pSES-8K.dna
- pSES-4K.dna
- pSES-2K.dna
- pSEL-12K.dna
- pSEL-8K.dna
- pSEL-2K.dna
- pSEL-4K.dna
- pRSF.dna
- pRSF-ori.dna
- pSEL-ori.dna
