# Supplementary material for: Iterative Genome Engineering Platform Enables Efficient Sucrose Biosynthesis From CO2 in Photosynthetic Synechococcus elongatus UTEX 2973
Source: Plant Biotechnol J. 2026 Jun 15:10.1111/pbi.70702. Online ahead of print. doi: 10.1111/pbi.70702 (PMC13398943; doi:10.1111/pbi.70702)
Supplement: Supplementary file 3 — Table S1: The plasmids used in this article, the methods employed for their construction and the corresponding primers are presented. The templates marked in red are the existing ones in the laboratory, while those marked in green are the synthesized ones. Table S2: Sequences of key genes. Table S3:. Primer sequences of qRT‐PCR. Table S4:. Backbone sequences of plasmids. Table S5:. Descriptions of strains used or constructed in this study. [file PBI-9999-0-s003.xlsx]

## Sheet: Table S1
Table S1. The plasmids used in this article, the methods employed for their construction and the corresponding primers are presented. The templates marked in red are the existing ones in the laboratory, while those marked in green are the synthesized ones.
SEQUENCE NO.	FORWARD PRIMER	SEQUNENCE FROM 5' TO 3'	REVERSE PRIMER	SEQUNENCE FROM 5' TO 3'	TEMPLATE	ASSEMBLY METHOD	PLASMID NAME
1	pbr-tb-2	gtgaccgtcccgggagctgcatgtgtcaga	pbr-tb-3	tgataccgcgcgacccacgctcaccggctc	pBR322	DNA seamless cloning	pBR322m	PZ357622
2	pbr-tb-4	gcgtgggtcgcgcggtatcattgcagcact	pbr-tb-1	gcagctcccgggacggtcacagcttgtctg	pBR322
3	pans-spe-F	gctgtcagtgcccagctcggcgcacaccgtggaaacggat	amp-spe-R	aaacaaataggggttccgcgttatttgccgactaccttgg	pCP3031	DNA seamless cloning	pSES-ori	PZ357646
4	pans-F	ccgagctgggcactgacagc	pans-R	tcaagagcctggactgatcctcgcg	Syn2973
5	pans-pbr322-F	ggatcagtccaggctcttgaccacctcgacctgaatggaagc	amp-F	cgcggaacccctatttgtttat	pBR322m
6	pSES-F1	ttccgtagatgtagtgctgac	pSES-R1	aaccggcgcatatcgctggg	pSES-ori	DNA seamless cloning	pSES	PZ357647
7	pSES-F2	cccagcgatatgcgccggtttcagggtgttgaccaacgat	pSES-R2	aacgggcttttaccgcgcc	pSES-ori
8	pSES-F3	ggcgcggtaaaagcccgtttcgaactgcacctcgctag	pSES-R3	tcagcactacatctacggaaaccgcagcatgacacaag	pSES-ori
9	panl-F	ccatgatcgagcgatcgg	panl-R	ccataaagcaatgcggaccg	Syn2973	DNA seamless cloning	pSEL-ori	PZ357641
10	panl-spe-F	ggccgatcgctcgatcatggcgcacaccgtggaaacggat	panl-pbr322-F	cggtccgcattgctttatggccacctcgacctgaatggaagc	pSES-ori
11	SD-pSEL-F	atcgccctctccacctcgacctgaatggaagc	SD-pSEL-R	gtcgaggtggagagggcgatcggttctcggat	pSEL-ori	DNA seamless cloning	pSEL	PZ357645
12	rsf-spe-F	attaccgcctttgagtgagccgcacaccgtggaaacggat	rsf-spe-R	caaggcggcaggctgaccccttatttgccgactaccttgg	pSES-ori	DNA seamless cloning	pRSF-ori	PZ357638
13	rsf-F	gctcactcaaaggcggtaatcaattg	rsf-R	ggggtcagcctgccgccttg	pJA-tho-PilA
14	repF-del-R	gcgcttggcgatcagtcaccgagaaacttg	repF-del-F	ggtgactgatcgccaagcgcgatatgccga	pRSF-ori	DNA seamless cloning	pRSF	PZ357639
15	spe-F	cgcacaccgtggaaacggat	amp-F	cgcggaacccctatttgttt	pSI-trc-lacZ	DNA seamless cloning	pSI-single	PZ357648
16	spe-in-RF	atccgtttccacggtgtgcg	spe-in-F	gaaggcacgaacccagtgga	pSES	DNA seamless cloning	pSES-2k
17	spe-go-F	tccactgggttcgtgccttcttaaacaggatctgcattgc	spe-2k-R	cgcacaccgtggaaacggatgttgagcgactggcggatta	MG1655
18	spe-in-RF	atccgtttccacggtgtgcg	spe-in-F	gaaggcacgaacccagtgga	pSES	DNA seamless cloning	pSES-4k
19	spe-go-F	tccactgggttcgtgccttcttaaacaggatctgcattgc	spe-4k-R	cgcacaccgtggaaacggatcactaaagcgcggctggcag	MG1655
20	spe-in-RF	atccgtttccacggtgtgcg	spe-in-F	gaaggcacgaacccagtgga	pSES	DNA seamless cloning	pSES-8k
21	spe-go-F	tccactgggttcgtgccttcttaaacaggatctgcattgc	spe-8k-R	cgcacaccgtggaaacggatggctgaaggaatcgcttctt	MG1655
22	spe-in-RF	atccgtttccacggtgtgcg	spe-in-F	gaaggcacgaacccagtgga	pSES	DNA seamless cloning	pSES-12k
23	spe-go-F	tccactgggttcgtgccttcttaaacaggatctgcattgc	spe-12k-R	cgcacaccgtggaaacggattaccgaccataccgaactgg	MG1655
24	spe-in-RF	atccgtttccacggtgtgcg	spe-in-F	gaaggcacgaacccagtgga	pSEL	DNA seamless cloning	pSEL-2k
25	spe-go-F	tccactgggttcgtgccttcttaaacaggatctgcattgc	spe-2k-R	cgcacaccgtggaaacggatgttgagcgactggcggatta	MG1655
26	spe-in-RF	atccgtttccacggtgtgcg	spe-in-F	gaaggcacgaacccagtgga	pSEL	DNA seamless cloning	pSEL-4k
27	spe-go-F	tccactgggttcgtgccttcttaaacaggatctgcattgc	spe-4k-R	cgcacaccgtggaaacggatcactaaagcgcggctggcag	MG1655
28	spe-in-RF	atccgtttccacggtgtgcg	spe-in-F	gaaggcacgaacccagtgga	pSEL	DNA seamless cloning	pSEL-8k
29	spe-go-F	tccactgggttcgtgccttcttaaacaggatctgcattgc	spe-8k-R	cgcacaccgtggaaacggatggctgaaggaatcgcttctt	MG1655
30	spe-in-RF	atccgtttccacggtgtgcg	spe-in-F	gaaggcacgaacccagtgga	pSEL	DNA seamless cloning	pSEL-12k
31	spe-go-F	tccactgggttcgtgccttcttaaacaggatctgcattgc	spe-12k-R	cgcacaccgtggaaacggattaccgaccataccgaactgg	MG1655
32	spe-in-RF	atccgtttccacggtgtgcg	spe-in-F	gaaggcacgaacccagtgga	pRSF	DNA seamless cloning	pRSF-2k
33	spe-go-F	tccactgggttcgtgccttcttaaacaggatctgcattgc	spe-2k-R	cgcacaccgtggaaacggatgttgagcgactggcggatta	MG1655
34	spe-in-RF	atccgtttccacggtgtgcg	spe-in-F	gaaggcacgaacccagtgga	pRSF	DNA seamless cloning	pRSF-4k
35	spe-go-F	tccactgggttcgtgccttcttaaacaggatctgcattgc	spe-4k-R	cgcacaccgtggaaacggatcactaaagcgcggctggcag	MG1655
36	spe-in-RF	atccgtttccacggtgtgcg	spe-in-F	gaaggcacgaacccagtgga	pRSF	DNA seamless cloning	pRSF-8k
37	spe-go-F	tccactgggttcgtgccttcttaaacaggatctgcattgc	spe-8k-R	cgcacaccgtggaaacggatggctgaaggaatcgcttctt	MG1655
38	spe-in-RF	atccgtttccacggtgtgcg	spe-in-F	gaaggcacgaacccagtgga	pRSF	DNA seamless cloning	pRSF-12k
39	spe-go-F	tccactgggttcgtgccttcttaaacaggatctgcattgc	spe-12k-R	cgcacaccgtggaaacggattaccgaccataccgaactgg	MG1655
40	spe-trc-F	atccgtttccacggtgtgcgatgagctgttgacaattaatcat	pSES-lacZ-R	gctgtcagtgcccagctcggttacttctgacaccaaaccaac	pSI-trc-lacZ	DNA seamless cloning	pSES-lacZ
41	spe-F	cgcacaccgtggaaacggat	pans-F	ccgagctgggcactgacagc	pSES
42	spe-trc-F	atccgtttccacggtgtgcgatgagctgttgacaattaatcat	pSES-lacZ-R	gctgtcagtgcccagctcggttacttctgacaccaaaccaac	pSI-trc-lacZ	DNA seamless cloning	pSES-ori-lacZ
43	spe-F	cgcacaccgtggaaacggat	pans-F	ccgagctgggcactgacagc	pSES-ori
44	spe-trc-F	atccgtttccacggtgtgcgatgagctgttgacaattaatcat	pSEL-lacZ-R	ggccgatcgctcgatcatggttacttctgacaccaaaccaac	pSI-trc-lacZ	DNA seamless cloning	pSEL-lacZ
45	spe-F	cgcacaccgtggaaacggat	panl-F	ccatgatcgagcgatcgg	pSEL
46	spe-trc-F	atccgtttccacggtgtgcgatgagctgttgacaattaatcat	pSEL-lacZ-R	ggccgatcgctcgatcatggttacttctgacaccaaaccaac	pSI-trc-lacZ	DNA seamless cloning	pSEL-ori-lacZ
47	spe-F	cgcacaccgtggaaacggat	panl-F	ccatgatcgagcgatcgg	pSEL-ori
48	spe-trc-F	atccgtttccacggtgtgcgatgagctgttgacaattaatcat	pRSF-lacZ-R	attaccgcctttgagtgagcttacttctgacaccaaaccaac	pSI-trc-lacZ	DNA seamless cloning	pRSF-lacZ
49	spe-F	cgcacaccgtggaaacggat	rsf-F	gctcactcaaaggcggtaatcaattg	pRSF
50	spe-trc-F	atccgtttccacggtgtgcgatgagctgttgacaattaatcat	pRSF-lacZ-R	attaccgcctttgagtgagcttacttctgacaccaaaccaac	pSI-trc-lacZ	DNA seamless cloning	pRSF-ori-lacZ
51	spe-F	cgcacaccgtggaaacggat	rsf-F	gctcactcaaaggcggtaatcaattg	pRSF-ori
52	sacB-km-F	aaggatcgatcctctagctactgatccttcaactcagcaa	amp-km-R	aaacaaataggggttccgcgttagaaaaactcatcgagca	km	DNA seamless cloning	pSEL-sacB	PZ357642
53	panl-F	ccatgatcgagcgatcgg	amp-F	cgcggaacccctatttgtttat	pSEL
54	pSEL-sacB-R	ggccgatcgctcgatcatggttatttgttaactgttaatt	sacB-F	tagctagaggatcgatcctt	pCPF1b
55	gg-spe-F	tacggtctcgacggatgaaggcacgaac	gg-spe-R	tacggtctcatttgccgactaccttggtg	pSI-trc-lacZ	Golden Gate assembly bsaI	pAC-lacI-sepA2	PZ357611
56	gg-pac-F	tacggtctcacaaataattttgaggtgctccagtggc	gg-pac-R	tacggtctcttcaatccgttagcgaggtgccg	pACYC184
57	gg-lacI-F	tacggtctctttgacagctagctcagtcctaggtataatgctagcatctatactggaagagagtcaattcagggtggtgaatgtgaaaccagtaacgttat	gg-lacI-R	tacggtctcctgcccgctttccagtcgg	mg1655
58	gg-sepA2-F	tacggtctccggcagtgatcagtaggttgcagctcc	gg-sepA2-R	tacggtctcgccgtttccacggtgtgcgctagtcttcaggccagtc	Syn2973
59	panl-F	ccatgatcgagcgatcgg	tho-km-F	taggaataactaaggaattcctgatccttcaactcagcaa	pSEL-sacB	DNA seamless cloning	pSEL-sepT2	PZ357643
60	tho-F	gaattccttagttattcctattctgcac	pSEL-sepT2-R	ggccgatcgctcgatcatggcgcagaaaggcccacccgaa	tho-sepT2
61	psbA2-R	tttgcgatgagtccttagtt	psbA2-F	gaaaagtctgaaagttcttta	Syn2973	DNA seamless cloning	pSEL-68rpsl	PZ357640
62	panl-rpsl-R	ggccgatcgctcgatcatggttatttcttcgctttttcccg	psba2-rpsl-F	aactaaggactcatcgcaaaatgccaactatccagcagct	Syn6803
63	panl-F	ccatgatcgagcgatcgg	psab2-km-F	taaagaactttcagacttttcctgatccttcaactcagcaa	pSEL
64	tetA-km-F	gcacttttcggggaaatgtgctgatccttcaactcagcaa	panl-F	ccatgatcgagcgatcgg	pSEL	DNA seamless cloning	pSEL-tetA	PZ357644
65	tetA-F	cacatttccccgaaaagtgc	panl-tetA-R	ggccgatcgctcgatcatggtcaggtcgaggtggccc	pBR322m
66	rpsl-F1	aaacaaataggggttccgcgaggaggagggccactcctcg	rpsl-R1	ttgggctttctcggggtcgtggtgtagacgc	Syn2973	DNA seamless cloning	pBR322-rpslm	PZ357621
67	rpsl-F2	acgaccccgagaaagcccaactcggccttg	rpsl-R2	ctagtagcggtagtgggcaaaa	Syn2973
68	rpsl-pbr-F	ttgcccactaccgctactagccacctcgacctgaatggaagc	amp-F	cgcggaacccctatttgtttat	pBR322m
69	cm-R	ttacgccccgccctgcc	rpsl-cm-F	ttgcccactaccgctactagtacctgtgacggaagatcac	pSII-cm	DNA seamless cloning	pBR322-rpslm-cm	PZ357619
70	rpsl-R2	ctagtagcggtagtgggcaaaa	cm-pbr-F	ggcagggcggggcgtaaccacctcgacctgaatggaa	pBR322-rpslm
71	rpsl-R2	ctagtagcggtagtgggcaaaa	sepT2-cm-F	ttcgggtgggcctttctgcgtacctgtgacggaagatcac	pBR322-rpslm-cm	DNA seamless cloning	pBR322-rpslm-sepT2	PZ357620
72	rpsl-tho-F	ttgcccactaccgctactaggaattccttagttattcctattctgcac	sepT2-R	cgcagaaaggcccacccgaa	pSEL-sepT2
73	amp-F	cgcggaacccctatttgtttat	pbr-F	ccacctcgacctgaatggaagc	pBR322m	DNA seamless cloning	pBR-pil-km	PZ357613
74	amp-pil-up-F	aaacaaataggggttccgcgcttagcgcttactctctcgg	pil-up-R	ttagttcagatcatccaggc	Syn2973
75	pil-km-F	cgttctcagaccgccacttctttcgacctcattctattagact	pil-km-R	gcctggatgatctgaactaattagaaaaactcatcgagcatc	pSEL-sacB
76	pil-down-F	gaagtggcggtctgagaacg	pbr-pil-down-R	ttccattcaggtcgaggtggagagtaatgaagccattgtc	Syn2973
77	pil-d-R	agagtaatgaagccattgtc	erm-pbr-F	gttttttctttgtgagtccaccacctcgacctgaatggaa	pBR-pil-Km	DNA seamless cloning	pBR-pil-km-sepT2	PZ357612
78	sepT2-erm-F	cgggtgggcctttctgcgcgcacaccgtggaaacggat	erm-R	tggactcacaaagaaaaaacgc	Erm
79	pil-sepT2-F	gacaatggcttcattactctgaattccttagttattcctattc	sepT2-R	cgcagaaaggcccacccg	pSEL-sepT2
80	amp-F	cgcggaacccctatttgtttat	pbr-F	ccacctcgacctgaatggaagc	pBR322m	DNA seamless cloning	pBR-pil-KO	PZ357615
81	amp-pil-up-F	aaacaaataggggttccgcgcttagcgcttactctctcgg	pil-up-R	ttagttcagatcatccaggc	Syn2973
82	pil-cm-R	gcctggatgatctgaactaattacgccccgccctgccactca	psba2-cm-F	ctcgtgagtaaaatctaacaagcagattgagttttgtaaagaactttcagacttttctgatcggcacgtaagaggtt	pACYC184
83	psba2-rpsl-F	tagattttactcacgaggctattaagtctcgtaaatagttcaactaaggactcatcgcaaaatgccaactatccagcagct	pil-rpsl-R	cgttctcagaccgccacttcttatttcttcgctttttcccg	pSEL-68rpsl
84	pil-down-F	gaagtggcggtctgagaacg	pbr-pil-down-R	ttccattcaggtcgaggtggagagtaatgaagccattgtc	Syn2973
85	pil-R	agagtaatgaagccattgtc	erm-pbr-F	gttttttctttgtgagtccaccacctcgacctgaatggaa	pBR-pil-KO	DNA seamless cloning	pBR-pil-sepT2	PZ357616
86	pil-sept2-F	gacaatggcttcattactctgaattccttagttattcctattc	erm-R	tggactcacaaagaaaaaacgc	pBR-pil-km-sepT2
87	pil-amp-F	ccgagagagtaagcgctaagacgcggaacccctatttgttt	pil-tho-F	gacaatggcttcattactctgaattccttagttattccta	pBR-pil-sepT2	DNA seamless cloning	pBR-pilNm-sepT2	PZ357617
88	pil-up-F	tcttagcgcttactctctcgg	pil-down-R	agagtaatgaagccattgtc	Syn2973
89	amp-F	cgcggaacccctatttgtttat	pbr-F	ccacctcgacctgaatggaagc	pBR322	DNA seamless cloning	pBR-pil-KO-km	PZ357614
90	amp-pil-up-F	aaacaaataggggttccgcgtgatcacgacttgggcgatc	pil-up-R	gagaagcgcctttttatttg	Syn2973
91	pil-km-R	caaataaaaaggcgcttctcttagaaaaactcatcgagcatc	pil-rpsl-R	cgttctcagaccgccacttcttatttcttcgctttttcccg	pSEL-68rpsl
92	pil-down-F	gaagtggcggtctgagaacg	pbr-pil-down-R	ttccattcaggtcgaggtggctagggcagcggagcgaccg	Syn2973
93	tho-F	gaattccttagttattccta	cm-pil-R	agtggcagggcggggcgtaaagagtaatgaagccattgtc	pBR-pilNm-sepT2	DNA seamless cloning	pBR3-pilNm-sepT2	PZ357618
94	cm-R	ttacgccccgccctgccactc	tho-pil-R	taggaataactaaggaattcagagtaatgaagccattgtc	pBR-pil-sepT2
95	gg-km-F	tacggtctcgtcaactcagcaaaagttcgatttattc	gg-pSEL-F	tacggtctcatagccatgatcgagcgatcgg	pSEL-sepT2	Golden Gate assembly bsaI	pLLACCP-pilN-km-un
96	gg-lac-F	tacggtctcgttgaaggatcagtttacactttatgcttccggctcgtatgttgtgtggtgctaaggaggcaacaagatgtcaatttatcaagaatt	gg-cpf1-R	tacggtctcattagttattcctattctgcac	pCPF1b
97	gg-cr-F	tacggtctcactaattgacagctagctcagtc	gg-cr-R	tacggtctctaaatgaccttcataaatcgc	crRNA-pilN
98	gg-pil-F1	ggctacggtctctattttttttgccggtcttagcgcttact	gg-pil-R1	ggctacggtctctgaagctgcaggcgattcc	Syn2973
99	gg-km-R2	ggctacggtctctcttcaggattttgtttagaaaaactcatcgagc	gg-km-F2	ggctacggtctcgtggggatcgcccatttcgacctcattctattag	pSEL-sacB
100	gg-pil-F2	ggctacggtctcgcccaagcaatcaactttgcgac	gg-pil-R2	ggctacggtctccgctactaagagtaatgaagccattgtc	Syn2973
101	amp-cm-F	aaacaaataggggttccgcgttacgccccgccctgccact	km-cm-F	ccggaagcataaagtgtaaatgatcggcacgtaagaggtt	pBR-pil-KO	DNA seamless cloning	pLLACCP-pilN-km
102	amp-F	cgcggaacccctatttgttt	lac-F	tttacactttatgcttccgg	pLLACCP-pilN-km-un
103	tho-cm-R	attaattgtcaacagctcattgatcggcacgtaagaggtt	tho-cpf1-F	cctgctaaggaggcaacaagatgtcaatttatcaagaatttgtta	pLLACCP-pilN-km	DNA seamless cloning	pLTHOCP-pilN-km
104	tho-R	cttgttgcctccttagcagg	tho-F	atgagctgttgacaattaat	pSI-tho-lacZ
105	trc-cm-F	tccacacattatacgagccggatgattaattgtcaacagctcattgatcggcacgtaagaggtt	trc-cpf1-F	cggctcgtataatgtgtggaattgtgagcggataacaatttcacacaatgtcaatttatcaagaatttgtta	pLLACCP-pilN-km	DNA seamless cloning	pLTRCCP-pilN-km
106	pSES-pil-R	gctgtcagtgcccagctcggagagtaatgaagccattgtc	pbr322-F	ggatcagtccaggctcttgaccacctcgacctgaatggaagc	pLLACCP-pilN-km	DNA seamless cloning	pSLACCP-pilN-km
107	pans-F	ccgagctgggcactgacagc	pans-R	tcaagagcctggactgatcctcgcg	pSES
108	pSES-pil-R	gctgtcagtgcccagctcggagagtaatgaagccattgtc	pbr322-F	ggatcagtccaggctcttgaccacctcgacctgaatggaagc	pLTRCCP-pilN-km	DNA seamless cloning	pSTRCCP-pilN-km
109	pans-F	ccgagctgggcactgacagc	pans-R	tcaagagcctggactgatcctcgcg	pSES
110	pSES-pil-R	gctgtcagtgcccagctcggagagtaatgaagccattgtc	pbr322-F	ggatcagtccaggctcttgaccacctcgacctgaatggaagc	pLTHOCP-pilN-km	DNA seamless cloning	pSTHOCP-pilN-km
111	pans-F	ccgagctgggcactgacagc	pans-R	tcaagagcctggactgatcctcgcg	pSES
112	RSF-pil-R	attaccgcctttgagtgagcagagtaatgaagccattgt	amp-R	ttaccaatgcttaatcagtgag	pLLACCP-pilN-km	DNA seamless cloning	pRFLACCP-pilN-km
113	RSF-F	gctcactcaaaggcggtaat	amp-RSF-R	cactgattaagcattggtaaggggtcagcctgccgcctt	pRSF-ori
114	RSF-pil-R	attaccgcctttgagtgagcagagtaatgaagccattgt	amp-R	ttaccaatgcttaatcagtgag	pLTRCCP-pilN-km	DNA seamless cloning	pRFTRCCP-pilN-km
115	RSF-F	gctcactcaaaggcggtaat	amp-RSF-R	cactgattaagcattggtaaggggtcagcctgccgcctt	pRSF-ori
116	RSF-pil-R	attaccgcctttgagtgagcagagtaatgaagccattgt	amp-R	ttaccaatgcttaatcagtgag	pLTHOCP-pilN-km	DNA seamless cloning	pRFTHOCP-pilN-km
117	RSF-F	gctcactcaaaggcggtaat	amp-RSF-R	cactgattaagcattggtaaggggtcagcctgccgcctt	pRSF-ori
118	RSF-pil-R	attaccgcctttgagtgagcagagtaatgaagccattgt	amp-R	ttaccaatgcttaatcagtgag	pLLACCP-pilN-km	DNA seamless cloning	pRLACCP-pilN-km
119	RSF-F	gctcactcaaaggcggtaat	amp-RSF-R	cactgattaagcattggtaaggggtcagcctgccgcctt	pRSF
120	RSF-pil-R	attaccgcctttgagtgagcagagtaatgaagccattgt	amp-R	ttaccaatgcttaatcagtgag	pLTRCCP-pilN-km	DNA seamless cloning	pRTRCCP-pilN-km
121	RSF-F	gctcactcaaaggcggtaat	amp-RSF-R	cactgattaagcattggtaaggggtcagcctgccgcctt	pRSF
122	RSF-pil-R	attaccgcctttgagtgagcagagtaatgaagccattgt	amp-R	ttaccaatgcttaatcagtgag	pLTHOCP-pilN-km	DNA seamless cloning	pRTHOCP-pilN-km
123	RSF-F	gctcactcaaaggcggtaat	amp-RSF-R	cactgattaagcattggtaaggggtcagcctgccgcctt	pRSF
124	cr-del-R	ggagcgaccgttagttattcctattctgcacgaa	cr-del-F	gaataactaacggtcgctccgctgccctag	pSTHOCP-pilN-km	DNA seamless cloning	pSTHOCP
125	cr-del-R	ggagcgaccgttagttattcctattctgcacgaa	cr-del-F	gaataactaacggtcgctccgctgccctag	pLTHOCP-pilN-km	DNA seamless cloning	pLTHOCP
126	cr-del-R	ggagcgaccgttagttattcctattctgcacgaa	cr-del-F	gaataactaacggtcgctccgctgccctag	pRTHOCP-pilN-km	DNA seamless cloning	pRTHOCP
127	amp-pil-R	aaacaaataggggttccgcgagagtaatgaagccattgtc	spe-cr-F	ccaaggtagtcggcaaataattgacagctagctcagtcct	pSTHOCP-pilN-km	DNA seamless cloning	pSCR-pilN-km
128	amp-F	cgcggaacccctatttgttt	spe-R	ttatttgccgactaccttgg	pSES
129	amp-pil-R	aaacaaataggggttccgcgagagtaatgaagccattgtc	spe-cr-F	ccaaggtagtcggcaaataattgacagctagctcagtcct	pSTHOCP-pilN-km	DNA seamless cloning	pLCR-pilN-km
130	amp-F	cgcggaacccctatttgttt	spe-R	ttatttgccgactaccttgg	pSEL
131	spe-F	cgcacaccgtggaaacggat	RSF-F	gctcactcaaaggcggtaat	pRSF	DNA seamless cloning	pRCR-pilN-km
132	spe-cr-F	atccgtttccacggtgtgcgttgacagctagctcagtcct	RSF-pil-R	attaccgcctttgagtgagcagagtaatgaagccattgtc	pSTHOCP-pilN-km
133	recE-cpcB1-R	aagagtggttttgtgctcattcaaccagtctcctgttctc	spe-cpcB1-F	atccgtttccacggtgtgcgcagtctcagctgcatgctgg	Syn2973	DNA seamless cloning	pRSF-recET
134	RSF-F	gctcactcaaaggcggtaat	RSF-R	ggggtcagcctgccgccttg	pRSF
135	recE-F	atgagcacaaaaccactctt	RSF-recT-R	attaccgcctttgagtgagcttattcctctgaattatcgattac	MG1655
136	erm-F	cgcacaccgtggaaacggat	RSF-erm-R	caaggcggcaggctgacccctggactcacaaagaaaaaacgc	pBR-pilNm-sepT2
137	cpcB-red-F	gagaacaggagactggttgaatggatattaatactgaaactgag	RSF-red-R	attaccgcctttgagtgagcttaactcaacagaagatgctttg	pKD46	DNA seamless cloning	pRSF-λred
138	cpcB-R	tcaaccagtctcctgttctc	RSF-F	gctcactcaaaggcggtaat	pRSF-recET
139	cpcB-R	tcaaccagtctcctgttctc	RSF-F	gctcactcaaaggcggtaat	pRSF-recET	DNA seamless cloning	pRSF-atRecJ1
140	pRSF-1886-R	attaccgcctttgagtgagcaggaggaattaaccatgcagtggtggtggtggtggtgcttgagtctccctacaattga	cpcB-pt-1886-F	gagaacaggagactggttgaaggaggaattaaccatgcagtggtggtggtggtggtgccaaggatccaacgctgctcg	Syn2973
141	cpcB-pt-0517-F	gagaacaggagactggttgaaggaggaattaaccatgcagtggtggtggtggtggtgcccagcacctcggcgtagtca	pRSF-0517-R	attaccgcctttgagtgagcaggaggaattaaccatgcagtggtggtggtggtggtgcatgcagcggacctggcgatc	Syn2973	DNA seamless cloning	pRSF-atRecJ2
142	cpcB-R	tcaaccagtctcctgttctc	RSF-F	gctcactcaaaggcggtaat	pRSF-recET
143	cm-lacI-R	acctcttacgtgccgatcatcactgcccgctttccagtc	trc-j23-F	caacgacagaccaaaatatcaattgtgagcgctcacaattttgacagctagctcagtcct	pAC-lacI-sepA2	DNA seamless cloning	pLTRC2OTCP
144	cm-F	tgatcggcacgtaagaggt	trc-cpf1-F	cctgctaaggaggcaacaagatgtcaatttatcaagaatttg	pLTHOCP
145	trc20-F	gatattttggtctgtcgttg	tho-R	cttgttgcctccttagcagg	trc2o-tho
146	trc-j23-F	caacgacagaccaaaatatcaattgtgagcgctcacaattttgacagctagctcagtcct	trc-cpf1-F	cctgctaaggaggcaacaagatgtcaatttatcaagaatttg	pLTRC2OTCP	DNA seamless cloning	pLLAC2OTCP
147	trc20-F	gatattttggtctgtcgttg	tho-R	cttgttgcctccttagcagg	lac2o-tho
148	trc-1o-j23-F	caacgacagaccaaaatatcttgacagctagctcagtcct	trc-cpf1-F	cctgctaaggaggcaacaagatgtcaatttatcaagaatttg	pLTRC2OTCP	DNA seamless cloning	pLLAC1OTCP
149	trc-R	cttgttgcctccttagcagg	trc1o-F	gatattttggtctgtcgttg	lac2o-tho
150	gg-cm-F	ggctacggtctcgagttttacgccccgccctgcca	gg-cpf1-R	tacggtctccctgagactgttagttattcctattctgcac	pLLAC2OTCP	Golden Gate assembly bsaI	pCPF1-pil
151	gg-cpcB-F	tacggtctcctcagctgcatgctggttg	gg-λred-R	tacggtctcgattaactcaacagaagatgctttgtg	pRSF-λred
152	gg-cr-F	tacggtctcgtaattgacagctagctcagtcctaggtataatgctag	gg-in-R	tacggtctcaggcagagagtaatgaagccattgtc	pSTHOCP-pilN-km
153	gg-pbr-F	tacggtctcatgccctagcacatttccccgaaaagtg	gg-pbr-R	tacggtctcgaactgtcagaccaagtttac	pBR322m
154	λred-j23-F	agcatcttctgttgagttaattgacagctagctcagtcct	cr-R	aaaaaaatgaccttcataaa	crRNA-NSI-1	DNA seamless cloning	pCPF1-NSI
155	in-F	ttaaacaggatctgcattgc	in-R	ggacatgtgttcccgacgca	MG1655
156	cr-nsi-up-F	tttatgaaggtcatttttttggaagggcgatcgcagcacg	in-nsi-up-R	gcaatgcagatcctgtttaacgggtcaatccgactcgccc	Syn2973
157	in-nsi-down-F	tgcgtcgggaacacatgtcccgatcacatcggcttgaagt	pcpf1-nsi-down-R	gcacttttcggggaaatgtgcaatgccttctccaagggcg	Syn2973
158	pcpf1-F	cacatttccccgaaaagtgc	λred-R	ttaactcaacagaagatgctttg	pCPF1-pil
159	λred-j23-F	agcatcttctgttgagttaattgacagctagctcagtcct	cr-R	aaaaaaatgaccttcataaa	crRNA-NSII-1	DNA seamless cloning	pCPF1-NSII
160	in-F	ttaaacaggatctgcattgc	in-R	ggacatgtgttcccgacgca	MG1655
161	cr-nsii-up-F	tttatgaaggtcatttttttaattctggatgaggcgactt	in-nsii-up-R	gcaatgcagatcctgtttaagccgtcgtggtaaaaatcgc	Syn2973
162	in-nsii-down-F	tgcgtcgggaacacatgtccgaagggggagctgacgatcg	pcpf1-nsii-down-R	gcacttttcggggaaatgtgtaacccctgctcgcgccgca	Syn2973
163	pcpf1-F	cacatttccccgaaaagtgc	λred-R	ttaactcaacagaagatgctttg	pCPF1-pil
164	λred-j23-F	agcatcttctgttgagttaattgacagctagctcagtcct	cr-R	aaaaaaatgaccttcataaa	crRNA-NSIII-1	DNA seamless cloning	pCPF1-NSIII
165	in-F	ttaaacaggatctgcattgc	in-R	ggacatgtgttcccgacgca	MG1655
166	cr-nsiii-up-F	tttatgaaggtcatttttttatcacagtcggcgtcacggc	in-nsiii-up-R	gcaatgcagatcctgtttaagctccttgccactgtcacgg	Syn2973
167	in-nsiii-down-F	tgcgtcgggaacacatgtccatcgcgtgacgccagctaca	pcpf1-nsiii-down-R	gcacttttcggggaaatgtgcgacgacggtgctcggtgcc	Syn2973
168	pcpf1-F	cacatttccccgaaaagtgc	λred-R	ttaactcaacagaagatgctttg	pCPF1-pil
169	λred-j23-F	agcatcttctgttgagttaattgacagctagctcagtcct	cr-R	aaaaaaatgaccttcataaa	crRNA-13825-1	DNA seamless cloning	pCPF1-13825
170	in-F	ttaaacaggatctgcattgc	in-R	ggacatgtgttcccgacgca	MG1655
171	cr-13825-up-F	tttatgaaggtcatttttttccaacagctggtgcccgcgc	in-13825-R	gcaatgcagatcctgtttaaggccgctgccatctagcttc	Syn2973
172	in-13825-F	tgcgtcgggaacacatgtccatgcgcctcggcaaagttgt	pcpf1-13825-R	gcacttttcggggaaatgtgggtggatttaagatggaaaa	Syn2973
173	pcpf1-F	cacatttccccgaaaagtgc	λred-R	ttaactcaacagaagatgctttg	pCPF1-pil
174	λred-j23-F	agcatcttctgttgagttaattgacagctagctcagtcct	cr-R	aaaaaaatgaccttcataaa	crRNA-06260-1	DNA seamless cloning	pCPF1-06260
175	in-F	ttaaacaggatctgcattgc	in-R	tcagccaacagcgactgaca	MG1655
176	cr-06260-up-F	tttatgaaggtcatttttttggcacccacaccggagctgc	in-06260-up-R	gcaatgcagatcctgtttaactgcagatagttcagaggtg	Syn2973
177	in-06260-down-F	tgtcagtcgctgttggctgatgtttagccgctatctgcag	pcpf1-06260-down-R	gcacttttcggggaaatgtgtggttgtccctgttggagca	Syn2973
178	pcpf1-F	cacatttccccgaaaagtgc	λred-R	ttaactcaacagaagatgctttg	pCPF1-pil
179	λred-j23-F	agcatcttctgttgagttaattgacagctagctcagtcct	cr-R	aaaaaaatgaccttcataaa	crRNA-anl-1	DNA seamless cloning	pCPF1-anl
180	in-F	ttaaacaggatctgcattgc	in-R	tcagccaacagcgactgaca	MG1655
181	cr-anl-up-F	tttatgaaggtcatttttttagactatctcaagatagatt	in-anl-up-R	gcaatgcagatcctgtttaaaggcgggacacattttcatg	Syn2973
182	in-anl-down-F	tgtcagtcgctgttggctgattatggatgaggctggggga	pcpf1-anl-down-R	gcacttttcggggaaatgtgatcgcatcaatagtcttttg	Syn2973
183	pcpf1-F	cacatttccccgaaaagtgc	λred-R	ttaactcaacagaagatgctttg	pCPF1-pil
184	cpcB-F	cagtctcagctgcatgctgg	cpf1-R	ttagttattcctattctgca	pCPF1-NSI	DNA seamless cloning	pCPF1-NSI-rpsl
185	cpcB-rpsl-R	ccagcatgcagctgagactgttatttcttcgctttttccc	cpf1-psba2-F	tgcagaataggaataactaagaaaagtctgaaagttcttta	pSEL-68rpsl
186	pcpf-gj-R	atggaagccggcggcacctc	in-nsi-down-F	cgcgagagtatcgctggcagcgggtcaatccgactcgccc	pCPF1-NSI-rpsl	DNA seamless cloning	pCPF3-NSI-1	PZ357624
187	pcpf1-nsi-F	gaggtgccgccggcttccatcgggtcaatccgactcgccc	tcr-nsi-R	gccgggccacctcgacctgaggaagggcgatcgcagcacg	Syn2973
188	tcr-R	tcaggtcgaggtggcccggc	nsi-ds-R	cgatcacatcggcttgaagt	pCPF1-NSI-rpsl
189	nsi-in-F	acttcaagccgatgtgatcgttaaacaggatctgcattgc	in-R	ctgccagcgatactctcgcg	MG1655
190	cr-cz-2	atgaccttcataaatcgcta	cr-cz-3	gctgatttaggcaaaaacgg	crRNA-NSI-2	DNA seamless cloning	pCPF3-NSI-2
191	cr-cz-1	tagcgatttatgaaggtcat	cr-cz-4	ccgtttttgcctaaatcagc	pCPF3-NSI-1
192	cpcB-F	cagtctcagctgcatgctgg	cpf1-R	ttagttattcctattctgca	pCPF1-NSII	DNA seamless cloning	pCPF1-NSII-rpsl
193	cpcB-rpsl-R	ccagcatgcagctgagactgttatttcttcgctttttccc	cpf1-psba2-F	tgcagaataggaataactaagaaaagtctgaaagttcttta	pSEL-68rpsl
194	pcpf-gj-R	atggaagccggcggcacctc	in-nsii-us-F	cgcgagagtatcgctggcaggccgtcgtggtaaaaatcgcg	pCPF1-NSII-rpsl	DNA seamless cloning	pCPF3-NSII-1	PZ357625
195	pcpf1-nsii-F	gaggtgccgccggcttccatgccgtcgtggtaaaaatcgc	tcr-nsii-R	gccgggccacctcgacctgaaattctggatgaggcgactt	Syn2973
196	tcr-R	tcaggtcgaggtggcccggc	nsii-ds-R	gaagggggagctgacgatcg	pCPF1-NSII-rpsl
197	nsii-in-F	cgatcgtcagctcccccttcttaaacaggatctgcattgc	in-R	ctgccagcgatactctcgcg	MG1655
198	cr-cz-2	atgaccttcataaatcgcta	cr-cz-3	gctgatttaggcaaaaacgg	crRNA-NSII-2	DNA seamless cloning	pCPF3-NSII-2
199	cr-cz-1	tagcgatttatgaaggtcat	cr-cz-4	ccgtttttgcctaaatcagc	pCPF3-NSII-1
200	cpcB-F	cagtctcagctgcatgctgg	cpf1-R	ttagttattcctattctgca	pCPF1-NSIII	DNA seamless cloning	pCPF1-NSIII-rpsl
201	cpcB-rpsl-R	ccagcatgcagctgagactgttatttcttcgctttttccc	cpf1-psba2-F	tgcagaataggaataactaagaaaagtctgaaagttcttta	pSEL-68rpsl
202	pcpf-gj-R	atggaagccggcggcacctc	in-nsiii-down-F	cgcgagagtatcgctggcagatcgcgtgacgccagctaca	pCPF1-NSIII-rpsl	DNA seamless cloning	pCPF3-NSIII-1	PZ357626
203	pcpf1-nsiii-F	gaggtgccgccggcttccatgctccttgccactgtcacgg	tcr-nsiii-R	gccgggccacctcgacctgaatcacagtcggcgtcacggc	Syn2973
204	nsiii-R	gctccttgccactgtcacgg	tcr-R	tcaggtcgaggtggcccggc	pCPF1-NSIII-rpsl
205	nsiii-in-F	gccgtgacagtggcaaggagcttaaacaggatctgcattgc	in-R	ctgccagcgatactctcgcg	MG1655
206	cr-cz-2	atgaccttcataaatcgcta	cr-cz-3	gctgatttaggcaaaaacgg	crRNA-NSIII-2	DNA seamless cloning	pCPF3-NSIII-2
207	cr-cz-1	tagcgatttatgaaggtcat	cr-cz-4	ccgtttttgcctaaatcagc	pCPF3-NSIII-1
208	cpcB-F	cagtctcagctgcatgctgg	cpf1-R	ttagttattcctattctgca	pCPF1-13825	DNA seamless cloning	pCPF1-13825-rpsl
209	cpcB-rpsl-R	ccagcatgcagctgagactgttatttcttcgctttttccc	cpf1-psba2-F	tgcagaataggaataactaagaaaagtctgaaagttcttta	pSEL-68rpsl
210	pcpf-gj-R	atggaagccggcggcacctc	in-13825-down-F	cgcgagagtatcgctggcagggccgctgccatctagcttc	pCPF1-13825-rpsl	DNA seamless cloning	pCPF3-13825-1	PZ357623
211	pcpf1-13825-F	gaggtgccgccggcttccatggccgctgccatctagcttc	tcr-13825-R	gccgggccacctcgacctgaccaacagctggtgcccgcgc	Syn2973
212	tcr-R	tcaggtcgaggtggcccggc	13825-R	atgcgcctcggcaaagttgt	pCPF1-13825-rpsl
213	13825-in-F	acaactttgccgaggcgcatttaaacaggatctgcattgc	in-R	ctgccagcgatactctcgcg	MG1655
214	cr-cz-2	atgaccttcataaatcgcta	cr-cz-3	gctgatttaggcaaaaacgg	crRNA-13825-2	DNA seamless cloning	pCPF3-13825-2
215	cr-cz-1	tagcgatttatgaaggtcat	cr-cz-4	ccgtttttgcctaaatcagc	pCPF3-13825-1
216	cpcB-F	cagtctcagctgcatgctgg	cpf1-R	ttagttattcctattctgca	pCPF1-06260	DNA seamless cloning	pCPF1-06260-rpsl
217	cpcB-rpsl-R	ccagcatgcagctgagactgttatttcttcgctttttccc	cpf1-psba2-F	tgcagaataggaataactaagaaaagtctgaaagttcttta	pSEL-68rpsl
218	pcpf-gj-R	atggaagccggcggcacctc	in-06260-down-F	cgcgagagtatcgctggcaggggtcacgctgcagatagtt	pCPF1-06260-rpsl	DNA seamless cloning	pCPF3-06260-1
219	pcpf1-06260-F	gaggtgccgccggcttccatgggtcacgctgcagatagtt	tcr-06260-R	gccgggccacctcgacctgaggcacccacaccggagctgc	Syn2973
220	tcr-R	tcaggtcgaggtggcccggc	06260-R	ctttgtttagccgctatctg	pCPF1-06260-rpsl
221	06260-in-F	cagatagcggctaaacaaagttaaacaggatctgcattgc	in-R	ctgccagcgatactctcgcg	MG1655
222	cr-cz-2	atgaccttcataaatcgcta	cr-cz-3	gctgatttaggcaaaaacgg	crRNA-06260-2	DNA seamless cloning	pCPF3-06260-2
223	cr-cz-1	tagcgatttatgaaggtcat	cr-cz-4	ccgtttttgcctaaatcagc	pCPF3-06260-1
224	cpcB-F	cagtctcagctgcatgctgg	cpf1-R	ttagttattcctattctgca	pCPF1-anl	DNA seamless cloning	pCPF1-anl-rpsl
225	cpcB-rpsl-R	ccagcatgcagctgagactgttatttcttcgctttttccc	cpf1-psba2-F	tgcagaataggaataactaagaaaagtctgaaagttcttta	pSEL-68rpsl
226	pcpf-gj-R	atggaagccggcggcacctc	in-anl-down-F	cgcgagagtatcgctggcagaggcgggacacattttcatg	pCPF1-anl-rpsl	DNA seamless cloning	pCPF3-anl-1
227	pcpf1-anl-F	gaggtgccgccggcttccataggcgggacacattttcatg	tcr-anl-R	gccgggccacctcgacctgaagactatctcaagatagatt	Syn2973
228	tcr-R	tcaggtcgaggtggcccggc	anl-R	ttatggatgaggctggggga	pCPF1-anl-rpsl
229	anl-in-F	tcccccagcctcatccataattaaacaggatctgcattgc	in-R	ctgccagcgatactctcgcg	MG1655
230	cr-cz-2	atgaccttcataaatcgcta	cr-cz-3	gctgatttaggcaaaaacgg	crRNA-anl-2	DNA seamless cloning	pCPF3-anl-2
231	cr-cz-1	tagcgatttatgaaggtcat	cr-cz-4	ccgtttttgcctaaatcagc	pCPF3-anl-1
232	pcpf1-R	ttaactcaacagaagatgctttg	pCPF1-F	atggaagccggcggcacct	pCPF3-anl-2	DNA seamless cloning	pCPF3-pil	PZ357627
233	tcr-pil-F	gccgggccacctcgacctgatgccggtcttagcgcttact	cp-pil-R	aggtgccgccggcttccatacaaaatcctgaagctgcag	pCPF1-pil
234	tcr-R	tcaggtcgaggtggcccggc	cp-pil-F	agcatcttctgttgagttaattgacagctagctcagtcct	pCPF1-pil
235	amp-nsiii-F1	aaacaaataggggttccgcgatcacagtcggcgtcacggc	km-nsiii-R1	tgctcgatgagtttttctaagctccttgccactgtcacgg	Syn2973	DNA seamless cloning	pBR-NSIII-sepT2
236	amp-F	cgcggaacccctatttgttt	nsiii-pbr-F	caccgagcaccgtcgtcggaattccttagttattccta	pBR-pil-sepT2
237	rpsl-nsiii-F2	gggaaaaagcgaagaaataaatcgcgtgacgccagctaca	nsiii-R2	cgacgacggtgctcggtg	Syn2973
238	km-R	ttagaaaaactcatcgagca	rpsl12-R	ttatttcttcgctttttccc	pSEL-68rpsl
239	nsiii-F	atcgcgtgacgccagctaca	nsiii-R	gctccttgccactgtcacgg	pBR-NSIII-sepT2	DNA seamless cloning	pBR-NSIII-cscB
240	nsiii-tho-F	ccgtgacagtggcaaggagcatgagctgttgacaattaat	tho-R	cttgttgcctccttagcagg	pSI-tho-lacZ
241	tho-cscB-F	cctgctaaggaggcaacaagatggcactgaatattccatt	rbcl-cscB-R	ccgacaatccaaacaccggtctatattgctgaaggtacag	Escherichia coli W
242	rbcl-F	accggtgtttggattgtcgg	nsiii-rbcl-R	tgtagctggcgtcacgcgatgctgtcgaagttgaacatca	Syn2973
243	tho-nsiii-R	taggaataactaaggaattccgacgacggtgctcggtgcc	km-R	ttagaaaaactcatcgagca	pBR-NSIII-sepT2	DNA seamless cloning	pBR3-NSIII-cscB
244	km-nsiii-R	tgctcgatgagtttttctaacgacgacggtgctcggtgcc	tho-F	gaattccttagttattccta	pBR-NSIII-cscB-sepT2
245	cr-F	ttgacagctagctcagtcct	cr-R	aaaaaaatgaccttcataaatcgc	crRNA-NSIII-1	DNA seamless cloning	pCPF3-NSIII-cscB
246	cr-nsiii-R	tttatgaaggtcatttttttcgacgacggtgctcggtgcc	amp-R	ttaccaatgcttaatcagtg	pBR3-NSIII-cscB
247	amp-nsiii-R	cactgattaagcattggtaacgacgacggtgctcggtgcc	cpf1-nsiii-F	gaggtgccgccggcttccatatcgcgtgacgccagctaca	Syn2973
248	pcpf-R	atggaagccggcggcacctc	cr-cpf1-R	aggactgagctagctgtcaattaactcaacagaagatgctttg	pCPF3-NSI-1
249	NSI-cpc560-F	ctgccagcgatactctcgcgacctgtagagaagagtccct	tho-cpc-R	gcatcaagacgatgctggtatcaccggtaccaattgtgaggactttatgagttgggattttcttaaac	pCPF3-NSI-1	DNA seamless cloning	pCPF3-NSI-sps-spp
250	NSI-FX-R	cgcgagagtatcgctggcag	NSI-FX-F	gcaatgcagatcctgtttaa	Syn6803
251	tho-sps-F	cagcatcgtcttgatgcccttggcagcaccctgctaaggaggcaacaagatgagctattcatcaaaatac	j23-sps-R	tagcattatacctaggactgagctagctgtcaagagagcgttcaccgacaaacaacagataaaacgaaaggcccagtctttcgactgagcctttcgttttatttgttaaacggggtctaacaactc	Syn6803
252	j23-spp-F	agtcctaggtataatgctagcctcacaattggtaccggtgataccagcatcgtcttgatgcccttggcagcaccctgctaaggaggcaacaagatgcgacagttattgctaat	NSI-spp-R	ttaaacaggatctgcattgcggctcaccttcgggtgggcctttctgcgtcagctcaaaaaatcgaaat	Syn6803
253	amp-invaup-F	aaacaaataggggttccgcgttattgcggagttcccggcg	inva-up-R	ggcaaagtcctgcgggagaa	Syn2973	DNA seamless cloning	pBR-inva-sps-spp-sepT2
254	inva-cpc-F	ttctcccgcaggactttgccacctgtagagaagagtccct	inva-T-R	cgagcagtgggttttggttgggctcaccttcgggtgggcc	pCPF3-NSI-sps-spp
255	amp-F	cgcggaacccctatttgttt	tho-F	gaattccttagttattcctattctg	pBR-NSIII-cscB-sepT2
256	inva-down-F	caaccaaaacccactgctcg	tho-inva-R	taggaataactaaggaattcgataacggcaggcgcgagta	Syn2973
257	cr-F	ttgacagctagctcagtccta	cr-R	aaaaaaatgaccttcataaatcgc	crRNA-invA	DNA seamless cloning	pCPF3-inva-sps-spp
258	cr-red-R	aggactgagctagctgtcaattaactcaacagaagatgct	pcpf1-F	atggaagccggcggcacct	pCPF3-NSI-sps-spp
259	cpf1-inva-F	aggtgccgccggcttccatcaaccaaaacccactgctcg	amp-inva-R	cactgattaagcattggtaagataacggcaggcgcgagta	Syn2973
260	cr-inva-R	tttatgaaggtcatttttttgataacggcaggcgcgagta	amp-F	ttaccaatgcttaatcagtg	pBR-inva-sps-spp-sepT2
261	nsii-in-cpcB-F	ctgccagcgatactctcgcgcagtctcagctgcatgctgg	cpcB-R	tcaaccagtctcctgttctc	Syn2973	DNA seamless cloning	pCPF3-NSII-cugP
262	cpcB-cugP-F	gagaacaggagactggttgaatgaaagccatgattttggc	rbcl-cugP-R	ccgacaatccaaacaccggtttattccggctggagaagct	Syn6803
263	NSII-in-R	cgcgagagtatcgctggcag	nsii-in-F	gcaatgcagatcctgtttaa	pCPF3-NSII-1
264	rbcl-F	accggtgtttggattgtcgg	in-rbcl-R	ttaaacaggatctgcattgcgctgtcgaagttgaacatca	Syn6803
265	nsii-in-cpcB-F	ctgccagcgatactctcgcgcagtctcagctgcatgctgg	cpcB-R	tcaaccagtctcctgttctc	Syn2973	DNA seamless cloning	pCPF3-NSII-glgC
266	cpcB-glgc-F	gagaacaggagactggttgaatgtgttgttggcaatcgag	rbcl-glgc-R	ccgacaatccaaacaccggtctagattaccgtgccgtcgg	Syn6803
267	NSII-in-R	cgcgagagtatcgctggcag	nsii-in-F	gcaatgcagatcctgtttaa	pCPF3-NSII-1
268	rbcl-F	accggtgtttggattgtcgg	in-rbcl-R	ttaaacaggatctgcattgcgctgtcgaagttgaacatca	Syn6803
269	cpcB-RF	gagaacaggagactggttga	rbcl-FR	ccgacaatccaaacaccggt	ptglgC	DNA seamless cloning	pCPF3-NSII-ptglgC
270	cpcB-R	tcaaccagtctcctgttctc	red-in-F	tgcgtttgatgacgatgttg	pCPF3-NSII-glgC
271	rbcl-F	accggtgtttggattgtcgg	red-in-R	caacatcgtcatcaaacgca	pCPF3-NSII-glgC
272	spe-cpcB-F	accaaggtagtcggcaaataacagtctcagctgcatgctgg	rbcl-R	gctgtcgaagttgaacatca	pCPF3-NSII-cugP	DNA seamless cloning	pSES-cugP
273	spe-R	ttatttgccgactaccttggt	rbcl-amp-F	tgatgttcaacttcgacagccgcggaacccctatttgttt	pSES
274	spe-cpcB-F	accaaggtagtcggcaaataacagtctcagctgcatgctgg	rbcl-R	gctgtcgaagttgaacatca	pCPF3-NSII-glgC	DNA seamless cloning	pSES-glgC
275	spe-R	ttatttgccgactaccttggt	rbcl-amp-F	tgatgttcaacttcgacagccgcggaacccctatttgttt	pSES
276	spe-cpcB-F	accaaggtagtcggcaaataacagtctcagctgcatgctgg	rbcl-R	gctgtcgaagttgaacatca	pCPF3-NSII-ptglgC	DNA seamless cloning	pSES-ptglgC
277	spe-R	ttatttgccgactaccttggt	rbcl-amp-F	tgatgttcaacttcgacagccgcggaacccctatttgttt	pSES
278	cpf1-Gj-F	atggaagccggcggcacctc	T0-R	aaaaaaatgaccttcataaatcgcta	pCPF3-NSIII-cscB	DNA seamless cloning	pCPF3-NSIII-cscB-1200-300
279	t0-nsiiiU-300-F	tttatgaaggtcatttttttcgtgggtcagccgtcagcgc	rbcl-nsiii-U-R	tgatgttcaacttcgacagcatcgcgtgacgccagctaca	Syn2973
280	trbcl-R	gctgtcgaagttgaacatca	nsiii-d-R	atcacagtcggcgtcacggc	pCPF3-NSIII-cscB
281	nsiii-d-in-R	gccgtgacgccgactgtgatcgctcgcttcgtagtcgccg	amp-nsiii-d-R	aaacaaataggggttccgcgatgacgacttcaccatcccg	Syn2973
282	cpf1-gj-nsiii-U-R	gaggtgccgccggcttccatatcgcgtgacgccagctaca	amp-nsiii-U-1200-F	cactgattaagcattggtaaccggaagtcgtagacagcga	Syn2973
283	amp-R	ttaccaatgcttaatcagtg	amp-F	cgcggaacccctatttgttt	pCPF3-NSIII-cscB
284	amp-nsiii-d-800-R	aaacaaataggggttccgcgatcacagtcggcgtcacggc	cpf1-Gj-F	atggaagccggcggcacctc	pCPF3-NSIII-cscB-1200-300	DNA seamless cloning	pCPF3-NSIII-cscB-800-300
285	amp-F	cgcggaacccctatttgttt	amp-R	ttaccaatgcttaatcagtg	pCPF3-NSIII-cscB-1200-300
286	amp-nsiii-U-800-F	cactgattaagcattggtaacgcgacaggttgcgctcaag	cpf1-gj-nsiii-U-R	gaggtgccgccggcttccatatcgcgtgacgccagctaca	pCPF3-NSIII-cscB-1200-300
287	cpf1-gj-nsiii-U-R	gaggtgccgccggcttccatatcgcgtgacgccagctaca	amp-nsiii-U-500-F	cactgattaagcattggtaatagatgcggtgacgttcacc	pCPF3-NSIII-cscB-1200-300	DNA seamless cloning	pCPF3-NSIII-cscB-500-300
288	amp-nsiii-d-500-R	aaacaaataggggttccgcgcaaaagacgcagttcgagga	cpf1-Gj-F	atggaagccggcggcacctc	pCPF3-NSIII-cscB-1200-300
289	amp-R	ttaccaatgcttaatcagtg	amp-F	cgcggaacccctatttgttt	pCPF3-NSIII-cscB-1200-300
290	T0-R	aaaaaaatgaccttcataaatcgcta	rbcl-R	gctgtcgaagttgaacatca	pCPF3-NSIII-cscB-1200-300	DNA seamless cloning	pCPF3-NSIII-cscB-500-500
291	T0-nsiii-F	tttatgaaggtcattttttttagatgcggtgacgttcacc	rbcl-nsiii-U-R	tgatgttcaacttcgacagcatcgcgtgacgccagctaca	pCPF3-NSIII-cscB-1200-300
292	trc2o-F	gaattccttagttattcctattctgc	amp-F	cgcggaacccctatttgttt	pBR3-NSIII-cscB	DNA seamless cloning	pBR3-NSIII-cscB-1200-300
293	amp-nsiii-F	aaacaaataggggttccgcgatgacgacttcaccatcccg	nsiii-in-R	gccgtgacgccgactgtgatcgctcgcttcgtagtcgccg	Syn2973
294	nsiii-d-F1	atcacagtcggcgtcacggc	nsiii-u-300-R	cgtgggtcagccgtcagcgc	pBR3-NSIII-cscB
295	nsiii-u-km-R	gcgctgacggctgacccacgttagaaaaactcatcgagca	NSIII-un-in-R	cgacgacggtgctcggtgcc	pBR3-NSIII-cscB
296	nsiii-u-in-F	ggcaccgagcaccgtcgtcgacacgcttcccgatgtgctc	trc-nsiii-1200-R	ataggaataactaaggaattcccggaagtcgtagacagcga	Syn2973
297	amp-nsiii-d-800-F	aaacaaataggggttccgcgagcgatcacagtcggcgtca	trc-nsiii-u-800-R	taggaataactaaggaattccgcgacaggttgcgctcaag	pBR3-NSIII-cscB-1200-300	DNA seamless cloning	pBR3-NSIII-cscB-800-300
298	amp-F	cgcggaacccctatttgttt	trc2o-F	gaattccttagttattcctattctgcacg	pBR3-NSIII-cscB-1200-300
299	amp-nsiii-d-500-F	aaacaaataggggttccgcgcaaaagacgcagttcgagga	trc-nsiii-u-500-R	taggaataactaaggaattctagatgcggtgacgttcacc	pBR3-NSIII-cscB-1200-300	DNA seamless cloning	pBR3-NSIII-cscB-500-300
300	amp-F	cgcggaacccctatttgttt	trc2o-F	gaattccttagttattcctattctgcacg	pBR3-NSIII-cscB-1200-300
301	trbcl-nsiii-U-500-F	tgatgttcaacttcgacagcatcgcgtgacgccagctaca	km-nsiii-U-500-R	tgctcgatgagtttttctaatagatgcggtgacgttcacc	pBR3-NSIII-cscB-500-300	DNA seamless cloning	pBR3-NSIII-cscB-500-500
302	rbcl-R	gctgtcgaagttgaacatca	km-R	ttagaaaaactcatcgagcatc	pBR3-NSIII-cscB-500-300
303	pmmb-km-F	attaccgcctttgagtgagcctgatccttcaactcagcaa	pmmb-amp-R	caaggcggcaggctgattaccaatgcttaatcagtgaggcac	pSEL-sacB	DNA seamless cloning	pMMB
304	pMMB-F	gctcactcaaaggcggtaat	pmmb-R	tcagcctgccgccttg	pRSF-ori
305	amp-F	cgcggaacccctatttgttta	R6k-NF	ttcccatgtcagccgttaagtg	pKUT-TN5-km	DNA seamless cloning	pR6K-eco-km
306	amp-lacZ-NF	aaacaaataggggttccgcgcgggcaactctggctcac	km-lacZ-NR	ttgctgagttgaaggatcagttatttttgacaccagaccaactg	mg1655
307	km-F	ctgatccttcaactcagcaa	r6K-km-R	cttaacggctgacatgggaattagaaaaactcatcgagcatc	pMMB
308	amp-bsu-NR	aaacaaataggggttccgcgtaagcgttaacaaaattctccagtc	cm-bsu-NF	gctcagaaggagtttttttgattacgattctttaaagcggacc	B. subtilis 168	DNA seamless cloning	pR6K-bsu-cm
309	amp-F	cgcggaacccctatttgttt	R6K-NF	ttcccatgtcagccgttaagtg	pKUT-TN5-km
310	cm-NF	caaaaaaactccttctgagctag	R6K-cm-R	cttaacggctgacatgggaaaacgtcgtgactgggaaaacc	PHP13-P43
311	amp-F	cgcggaacccctatttgttta	R6k-NF	ttcccatgtcagccgttaagtg	pKUT-TN5-km	DNA seamless cloning	pR6K-vna-cm
312	R6K-cm-R	cttaacggctgacatgggaattacgccccgccctgccactc	cm-F	tacctgtgacggaagatcac	pACYC184
313	amp-vna-NF	aaacaaataggggttccgcgattatttggagcgcctttctg	spe-vna-NR	gtgatcttccgtcacaggtattactgctctttaccgagatgctt	V. natriegens Vmax
314	amp-F	cgcggaacccctatttgttta	R6k-NF	ttcccatgtcagccgttaagtg	pKUT-TN5-km	DNA seamless cloning	pR6K-gox-km
315	km-F	ctgatccttcaactcagcaa	r6K-km-R	cttaacggctgacatgggaattagaaaaactcatcgagcatc	pMMB
316	amp-gox-NF	aaacaaataggggttccgcggcatcaacaacaacaatccc	km-gox-NR	ttgctgagttgaaggatcagagatatcctcgtgaactgaaag	G. oxydans 621h
317	R6K-gm-R	ttaggtggcggtacttgggt	lacZ-down-gm-F	tggtctggtgtcaaaaataatgatcggcacgtaagaggtt	gmR	DNA seamless cloning	pR6K-eco-lacZ-km	PZ357630
318	gj-R	ctgtcagaccaagtttactcatat	gm-R6k-F	acccaagtaccgccacctaattcccatgtcagccgttaag	pR6K-eco-km
319	trc-F	gagtaaacttggtctgacaggaattccttagttattcctattctgc	T7-R	cgcagaaaggcccacccg	pBR-pil-km-sepT2
320	T7-lacZ-up-F	cgggtgggcctttctgcggagtgacggcagttatctgg	sacB-lacZ-up-R	aattaacagttaacaaataaaagccattttttgatggacc	MG1655
321	km-lacZ-down-F	tgctcgatgagtttttctaacgggcaactctggctcacag	lacZ-down-R	ttatttttgacaccagaccaac	MG1655
322	sacB-R	ttatttgttaactgttaattgtccttg	km-R	ttagaaaaactcatcgagcatc	pSEL-sacB
323	lacZ-insert-F	ggtccatcaaaaaatggcttattatttggagcgcctttct	lacZ-insert-R	ctgtgagccagagttgcccgatcttccgtcacaggtattac	pR6K-vna-cm	DNA seamless cloning	pR6K-eco-lacZ-in	PZ357629
324	insert-lacz-up-R	aagccattttttgatggacc	lacZ-down-F	cgggcaactctggctcacag	pR6K-eco-lacZ-km
325	T7-lacZ-F	ttcgggtgggcctttctgcggagtgacggcagttatctgg	km-R	ttagaaaaactcatcgagcatc	pR6K-eco-lacZ-km	DNA seamless cloning	pR6K3-eco-lacZ-in	PZ357635
326	T7-R	cgcagaaaggcccacccgaa	km-lacZ-F	tgctcgatgagtttttctaagagtgacggcagttatctgg	pR6K-eco-lacZ-in
327	gj-R	ctgtcagaccaagtttactcatat	lacZ-F	gagtgacggcagttatctgga	pR6K3-eco-lacZ-in	DNA seamless cloning	pCPF3-eco-lacZ-1
328	gj-j23-F	gagtaaacttggtctgacagttgacagctagctcagtcct	lacZ-ter-R	ccagataactgccgtcactcaaaaaaatgaccttcataaatcg	crRNA-eco
329	gj-lacZ-F	gagtaaacttggtctgacaggagtgacggcagttatctgg	cm-lacZ-R	ggcagggcggggcgtaaaagccattttttgatggaccatttc	MG1655	DNA seamless cloning	pCPF3-eco-lacZ
330	gj-R	ctgtcagaccaagtttactc	ter-R	ttaactcaacagaagatgctttg	pR6K3-eco-lacZ-1
331	ter-j23-F	agcatcttctgttgagttaattgacagctagctcagtcct	cm-R	ttacgccccgccctgcc	pCPF3-pil
332	cpf1-R	ttagttattcctattctgcacgaac	cpcB-F	cagtctcagctgcatgctgg	pCPF3-eco-lacZ	DNA seamless cloning	pCPF3-eco-lacZ-sacB	PZ357609
333	cpf1-sacB-F	tgcagaataggaataactaatagctagaggatcgatcctt	cpcB-sacB-R	ccagcatgcagctgagactgttatttgttaactgttaattgtccttg	pSEL-sacB
334	gj-up-F	ttcgggtgggcctttctgcgtgcatcccgtagagcgagaacc	sacB-up-R	aattaacagttaacaaataacaggctgttgccttcattct	G. oxydans 621h	DNA seamless cloning	pR6K-gox-tyb-km	PZ357632
335	sacB-R	ttatttgttaactgttaattgtccttgttc	km-R	ttagaaaaactcatcgagcatcaaat	pR6K-eco-lacZ-km
336	km-down-F	tgctcgatgagtttttctaagcatcaacaacaacaatcccag	down-R	agatatcctcgtgaactgaa	G. oxydans 621h
337	down-gm-F	ttcagttcacgaggatatcttgatcggcacgtaagaggt	gj-R	cgcagaaaggcccacccgaa	pR6K-eco-lacZ-km
338	up-insert-F	agaatgaaggcaacagcctgattatttggagcgcctttct	down-insert-R	gggattgttgttgttgatgcatcttccgtcacaggtattac	pR6K-vna-cm	DNA seamless cloning	pR6K-gox-tyb-in	PZ357631
339	up-R	caggctgttgccttcattct	down-F	gcatcaacaacaacaatccc	pR6K3-eco-lacZ
340	ter-R	cgcagaaaggcccacccgaag	km-up-F	tgctcgatgagtttttctaatgcatcccgtagagcgagaa	pR6K-gox-tyb-in	DNA seamless cloning	pR6K3-gox-tyb-in	PZ357636
341	ter-up-F	ttcgggtgggcctttctgcgtgcatcccgtagagcgagaa	km-R	ttagaaaaactcatcgagca	pR6K-gox-tyb-km
342	gj-R	ctgtcagaccaagtttactcatat	up-F	tgcatcccgtagagcgagaa	pR6K3-gox-tyb-in	DNA seamless cloning	pCPF3-gox-tyb-1
343	gj-j23-F	gagtaaacttggtctgacagttgacagctagctcagtcct	lacZ-ter-R	ttctcgctctacgggatgcaaaaaaaatgaccttcataaatcg	crRNA-gox
344	gj-up-F	gagtaaacttggtctgacagtgcatcccgtagagcgagaac	cm-up-R	ggcagggcggggcgtaacaggctgttgccttcattct	G. oxydans 621h	DNA seamless cloning	pCPF3-gox-tyb
345	gj-R	ctgtcagaccaagtttactc	ter-j23-F	agcatcttctgttgagttaattgacagctagctcagtcct	pCPF3-gox-tyb-1
346	cm-R	ttacgccccgccctgcc	ter-R	ttaactcaacagaagatgctttg	pCPF3-pil
347	cpf1-R	ttagttattcctattctgcacgaac	cpcB-F	cagtctcagctgcatgctgg	pCPF3-eco-lacZ	DNA seamless cloning	pCPF3-gox-tyb-sacB	PZ357610
348	cpf1-sacB-F	tgcagaataggaataactaatagctagaggatcgatcctt	cpcB-sacB-R	ccagcatgcagctgagactgttatttgttaactgttaattgtccttg	pSEL-sacB
349	up-ter-R	gagccgatccaatcgctgaacgcagaaaggcccacccg	spe-gj-F	ccaaggtagtcggcaaataattcccatgtcagccgttaag	pR6K-gox-tyb-km	DNA seamless cloning	pR6K-syn-NSI-km	PZ357634
350	up-F	ttcagcgattggatcggctc	rpsl-up-R	gggaaaaagcgaagaaataacgggtcaatccgactcgccc	Syn7942
351	km-R	ttagaaaaactcatcgagcatc	rpsl-R	ttatttcttcgctttttccc	pSEL-68rpsl
352	km-down-F	tgctcgatgagtttttctaagatcacatcggcttgaagtt	spe-down-R	atccgtttccacggtgtgcgtgattaatgcctatccagaaattg	Syn7942
353	spe-F	cgcacaccgtggaaacggat	spe-R	ttatttgccgactaccttgg	pSES
354	up-insert-F	gggcgagtcggattgacccgattatttggagcgcctttct	Down-insert-R	aacttcaagccgatgtgatcatcttccgtcacaggtattac	pR6K-vna-cm	DNA seamless cloning	pR6K-syn-NSI-in	PZ357633
355	up-R	cgggtcaatccgactcgccc	Down-F	gatcacatcggcttgaagtt	pR6K-syn-NSI-km
356	ter-R	cgcagaaaggcccacccg	km-up-F	tgctcgatgagtttttctaattcagcgattggatcggctc	pR6K-syn-NSI-in	DNA seamless cloning	pR6K3-syn-NSI-in	PZ357637
357	ter-up-F	ttcgggtgggcctttctgcgttcagcgattggatcggctc	km-R	ttagaaaaactcatcgagcat	pR6K-syn-NSI-km
358	gj-j23-F	gagtaaacttggtctgacagttgacagctagctcagtcct	ter-R	aaaaaaatgaccttcataaatcg	pCPF3-NSI-1	DNA seamless cloning	pCPF3-syn-NSI-1
359	gj-R	ctgtcagaccaagtttactc	ter-up-F	tttatgaaggtcatttttttttcagcgattggatcggctc	pR6K3-syn-NSI-in
360	gj-R	ctgtcagaccaagtttactcat	ter-j23-F	agcatcttctgttgagttaattgacagctagctcagtcct	pCPF3-syn-NSI-1	DNA seamless cloning	pCPF3-Syn-NSI	PZ357628
361	gj-up-F	gagtaaacttggtctgacagttcagcgattggatcggctc	cm-up-R	ggcagggcggggcgtaacgggtcaatccgactcgccc	Syn7942
362	cm-R	ttacgccccgccctgcc	ter-R	ttaactcaacagaagatgctttg	pCPF3-pil
363	NSIII-spe-R	ccgtgacagtggcaaggagcttatttgccgactaccttgg	cpc560-R	tgaattaatctcctacttgacttt	pCP3031	DNA seamless cloning	pBR-NSIII-lacZ-sepT2
364	nsiii-D-R	gctccttgccactgtcacgg	rbcl-NSIII-U-F	tgatgttcaacttcgacagcatcgcgtgacgccagctaca	pBR-NSIII-cscB
365	cpc560-lacZ-F	tcaagtaggagattaattcaatgattacggattcactggc	rbcl-R	gctgtcgaagttgaacatca	pSI-trc-lacZ
366	nsiii-u-R	gtcgaggtggcgacgacggtgctcggtgcc	gj-F	accgtcgtcgccacctcgacctgaatggaa	pBR-NSIII-lacZ-rpsl	DNA seamless cloning	pBR-NSIII-lacZ
367	rbcl-FR	ccgacaatccaaacaccggt	cpc560-F	acctgtagagaagagtccctg	pBR-NSIII-lacZ-sepT2	DNA seamless cloning	pCPF3-NSIII-lacZ
368	rbcl-F	accggtgtttggattgtcgg	pcp560-nsiii-d-F	agggactcttctctacaggtgctccttgccactgtcacgg	pCPF3-NSIII-cscB
369	gj-D-R	cttaacggctgacatgggaatgattaatgcctatccagaa	km-F	ctgatccttcaactcagcaa	pR6K-syn-NSI-km	DNA seamless cloning	pR6K-syn-NSI-lacZ
370	gj-F	ttcccatgtcagccgttaag	rbcl-up-R	tgatgttcaacttcgacagccgggtcaatccgactcgc	pR6K-syn-NSI-km
371	km-cpc-F	ttgctgagttgaaggatcagacctgtagagaagagtccctgaa	rbcl-R	gctgtcgaagttgaacatcagt	pBR-NSIII-lacZ
372	rbcl-GUS-R	ccgacaatccaaacaccggttcattgtttgcctccctgctg	rbcl-GUS-F	agcggataacaatttcacacaatgttacgtcctgtagaaacccc	mg1655	DNA seamless cloning	pR6K-syn-NSI-gus-SepT2
373	rbcl-F	accggtgtttggattgtcgg	cpc560-R	tgaattaatctcctacttgactt	pR6K-syn-NSI-lacZ
374	gj-R	aatcgctgaactgtcagaccaagtttactc	up-F	ggtctgacagttcagcgattggatcggctc	pR6K-syn-NSI-gus-SepT2	DNA seamless cloning	pR6K-syn-NSI-gus
375	cpc560-F	acctgtagagaagagtccct	T-rbcl-R	gggtgggcctttctgcggctgtcgaagttgaacatcag	pR6K-syn-NSI-gus	DNA seamless cloning	pCPF3-NSI-gus
376	cpc560-FR	agggactcttctctacaggt	T-F	agccgcagaaaggcccaccc	pCPF3-NSI-sps-spp
377	amp-nsi-F	aaacaaataggggttccgcgggaagggcgatcgcagcacg	NSI-R	taaggaattccaatgccttctccaagggcg	pCPF3-NSI-1	DNA seamless cloning	pBR-NSI-in
378	amp-F	cgcggaacccctatttgttt	trc-F	gaaggcattggaattccttagttattcctattctgc	pBR-NSIII-cscB
379	nsi-km-R	gggcgagtcggattgacccgttagaaaaactcatcgagcatc	nsi-d-rpsl-R	aacttcaagccgatgtgatcttatttcttcgctttttcccg	pSEL-68rpsl	DNA seamless cloning	pBR-NSI-km
380	NSI-R	cgggtcaatccgactcgccc	nsi-d-F	gatcacatcggcttgaagtt	pBR-NSI-in
381	rpsl-nsi-F	gggaaaaagcgaagaaataaggaagggcgatcgcagc	insert-R	ttaaacaggatctgcattgc	pBR-NSI-in	DNA seamless cloning	pBR3-NSI-km
382	insert-nsi-D-F	gcaatgcagatcctgtttaagatcacatcggcttgaagtt	rpsl-R	ttatttcttcgctttttcccgtt	pBR-NSI-km
383	amp-nsii-F	aaacaaataggggttccgcgaattctggatgaggcgactt	nsII-DS-R	taacccctgctcgcgcc	pCPF3-NSII-1	DNA seamless cloning	pBR-NSII-in
384	amp-F	cgcggaacccctatttgttt	pBR-NSII+379:406-in	ggcgcgagcaggggttagaattccttagttattcctattctgc	pBR-NSIII-cscB
385	nsii-km-R	gcgatttttaccacgacggcttagaaaaactcatcgagcatc	nsii-d-rpsl-R	cgatcgtcagctcccccttcttatttcttcgctttttcccg	pSEL-68rpsl	DNA seamless cloning	pBR-NSII-km
386	nsii-us-R	gccgtcgtggtaaaaatcgc	nsii-ds-F	gaagggggagctgacgatcg	pBR-NSII-in
387	rpsl-NSii-U-F	gggaaaaagcgaagaaataaaattctggatgaggcgactt	insert-R	ttaaacaggatctgcattgcttc	pBR-NSII-in	DNA seamless cloning	pBR3-NSII-km
388	insert-nsii-D-F	gcaatgcagatcctgtttaagaagggggagctgacgat	rpsl-R	ttatttcttcgctttttcccgt	pBR-NSII-km
389	amp-nsiii-F	aaacaaataggggttccgcgcgacgacggtgctcgg	tcr-nsiii-R	taaggaattcatcacagtcggcgtcacggc	pCPF3-NSIII-1	DNA seamless cloning	pBR-NSIII-in
390	amp-F	cgcggaacccctatttgttt	trc-F	cgactgtgatgaattccttagttattcctattctgc	pBR-NSIII-cscB
391	nsiii-km-R	tgtagctggcgtcacgcgatttagaaaaactcatcgagcat	NSIII-D-rpsl-R	ccgtgacagtggcaaggagcttatttcttcgctttttcccgt	pSEL-68rpsl	DNA seamless cloning	pBR-NSIII-km
392	NSIII-U-R	atcgcgtgacgccagctaca	NSIII-D-F	gctccttgccactgtcac	pBR-NSIII-in
393	INSERT-NSIII-D-F	gcaatgcagatcctgtttaagctccttgccactgtcac	rpsl-R	ttatttcttcgctttttcccgttt	pBR-NSIII-km	DNA seamless cloning	pBR3-NSIII-km
394	rpsl-NSIII-U-F	gggaaaaagcgaagaaataacgacgacggtgctcggtg	insert-R	ttaaacaggatctgcattgctt	pBR-NSIII-in
395	amp-13825-F	aaacaaataggggttccgcgccaacagctggtgcccg	13825-down-R	ggtggatttaagatggaaaagt	pCPF3-13825-1	DNA seamless cloning	pBR-13825-in
396	amp-F	cgcggaacccctatttgttt	13825-trc-F	ttttccatcttaaatccaccgaattccttagttattcctattctgc	pBR-NSIII-cscB
397	13825-km-R	agctagatggcagcggccttagaaaaactcatcgagcat	13825-rpsl-R	acaactttgccgaggcgcatttatttcttcgctttttcccgt	pSEL-68rpsl	DNA seamless cloning	pBR-13825-km
398	13825-R	ggccgctgccatctagct	13825-F	atgcgcctcggcaaagtt	pBR-13825-in
399	insert-13825-d-F	gcaatgcagatcctgtttaaatgcgcctcggcaaagttgt	rpsl-R	ttatttcttcgctttttcccgtttg	pBR-13825-km	DNA seamless cloning	pBR3-13825-km
400	rpsl-13825-F	gggaaaaagcgaagaaataaccaacagctggtgcccg	insert-R	ttaaacaggatctgcattgctt	pBR-13825-in
401	amp-pil-F	aaacaaataggggttccgcgtgccggtcttagcgcttact	trc20-tho-pil-down-R	taggaataactaaggaattcagagtaatgaagccattgtcat	pCPF3-pil	DNA seamless cloning	pBR-pil-1
402	amp-F	cgcggaacccctatttgttt	trc-F	gaattccttagttattcctattct	pBR-NSIII-cscB
403	pil-insert-F	ctgcagcttcaggattttgtctgccagcgatactctcgcg	pil-down-insert-R	gattgcttggggatcgcccattaaacaggatctgcattgc	pBR-13825-in	DNA seamless cloning	pBR-pil-in
404	pil-up-R	acaaaatcctgaagctgcag	pil-down-F	tgggcgatccccaagcaatc	pBR-pil-1
405	pil-up-km-R	ctgcagcttcaggattttgtttagaaaaactcatcgagcat	pil-down-rpsl-R	gattgcttggggatcgcccattatttcttcgctttttccc	pSEL-68rpsl	DNA seamless cloning	pBR-pil-km-new
406	pil-up-R	acaaaatcctgaagctgcag	pil-down-F	tgggcgatccccaagcaatc	pBR-pil-in
407	rpsl-pil-F	gggaaaaagcgaagaaataatgccggtcttagcgcttact	insert-R	ttaaacaggatctgcattgc	pBR-pil-in	DNA seamless cloning	pBR3-pil-km
408	rpsl-R	ttatttcttcgctttttccc	insert-pil-down-F	gcaatgcagatcctgtttaatgggcgatccccaagcaat	pBR-pil-km-new

## Sheet: Table S2
Table S2. Sequences of key genes.
km	ctgatccttcaactcagcaaaagttcgatttattcaacaaagccacgttgtgtctcaaaatctctgatgttacattgcacaagataaaaatatatcatcatgaacaataaaactgtctgcttacataaacagtaatacaaggggtgttatgagccatattcaacgggaaacgtcttgctccaggccgcgattaaattccaacatggatgctgatttatatgggtataaatgggctcgcgataatgtcgggcaatcaggtgcgacaatctatcgattgtatgggaagcccgatgcgccagagttgtttctgaaacatggcaaaggtagcgttgccaatgatgttacagatgagatggtcagactaaactggctgacggaatttatgcctcttccgaccat…
tho-sepT2	gaattccttagttattcctattctgcacgaactcaaaatactcttcatttttgataaccaaattgagttttttgccctcttgattatttttgatcctacctagtagcctcttctgctcctgcagaattgtgagcgctcacaattgatattttggtctgtcgttgcgatcgcccgttgcaggccgacatgaaggattgacaattaatcatccggctcgtataatgaattgtgagcgctcacaattggtaccggtgataccagcatcgtcttgatgcccttggcagcaccctgctaaggaggcaacaagatgcaagcggtctttgataccaacatcctcatctaccacctcaaaggctgtcttcctgaagcggggagtcaaattctgcgcagcagtctggg…
Erm	cgcacaccgtggaaacggatgaaggcacgaacccagtggacataagcctgttcggttcgtaagctgtaatgcaagtagcgtatgcgctcacgcaactggtccagaaccttgaccgaacgcagcggtggtaacggcgcagtggcggttttcatggcttgttatgactgtttttttggggtacagtctatgcctcgggcatccaagcagcaagcgcgttacgccgtgggtcgatgtttgatgttatggagcagcaacgatgttacgcagcagggcagtcgccctaaaacaaagttaaacatcatgaacgagaaaaatataaaacacagtcaaaactttattacttcaaaacataatatagataaaataatgacaaatataagattaaatgaacatgataat…
crRNA-pilN	ttgacagctagctcagtcctaggtataatgctagcgctgatttaggcaaaaacgggtctaagaactttaaataatttctactgttgtagatgtttccgtggagctaccggatggtctaagaactttaaataatttctactgttgtagattagcgatttatgaaggtcattttttt
trc2o-tho	gatattttggtctgtcgttgcgatcgcccgttgcaggccgacatgaaggattgacaattaatcatccggctcgtataatgaattgtgagcgctcacaattggtaccggtgataccagcatcgtcttgatgcccttggcagcaccctgctaaggaggcaacaag
lac2o-tho	gatattttggtctgtcgttgcgatcgcccgttgcaggccgacatgaaggatttacactttatgcttccggctcgtatgttgtgtggaattgtgagcgctcacaattggtaccggtgataccagcatcgtcttgatgcccttggcagcaccctgctaaggaggcaacaag
crRNA-NSI-1	ttgacagctagctcagtcctaggtataatgctagcgctgatttaggcaaaaacgggtctaagaactttaaataatttctactgttgtagatggtagcgctgccttccccttcggtctaagaactttaaataatttctactgttgtagattagcgatttatgaaggtcattttttt
crRNA-NSI-2	ttgacagctagctcagtcctaggtataatgctagcgctgatttaggcaaaaacgggtctaagaactttaaataatttctactgttgtagatcatcttcgacgatacgggcggcgtctaagaactttaaataatttctactgttgtagattagcgatttatgaaggtcattttttt
crRNA-NSII-1	ttgacagctagctcagtcctaggtataatgctagcgctgatttaggcaaaaacgggtctaagaactttaaataatttctactgttgtagatcatcacgaagcgggtcactactgtctaagaactttaaataatttctactgttgtagattagcgatttatgaaggtcattttttt
crRNA-NSII-2	ttgacagctagctcagtcctaggtataatgctagcgctgatttaggcaaaaacgggtctaagaactttaaataatttctactgttgtagatgcctcttggtgctgttcagtctgtctaagaactttaaataatttctactgttgtagattagcgatttatgaaggtcattttttt
crRNA-NSIII-1	ttgacagctagctcagtcctaggtataatgctagcgctgatttaggcaaaaacgggtctaagaactttaaataatttctactgttgtagatctacgattcccgcgcccaccatgtctaagaactttaaataatttctactgttgtagattagcgatttatgaaggtcattttttt
crRNA-NSIII-2	ttgacagctagctcagtcctaggtataatgctagcgctgatttaggcaaaaacgggtctaagaactttaaataatttctactgttgtagataactgatcctgcaggacttgatgtctaagaactttaaataatttctactgttgtagattagcgatttatgaaggtcattttttt
crRNA-13825-1	ttgacagctagctcagtcctaggtataatgctagcgctgatttaggcaaaaacgggtctaagaactttaaataatttctactgttgtagatggcttttcgctgaactcgaccagtctaagaactttaaataatttctactgttgtagattagcgatttatgaaggtcattttttt
crRNA-13825-2	ttgacagctagctcagtcctaggtataatgctagcgctgatttaggcaaaaacgggtctaagaactttaaataatttctactgttgtagatccattggcccgattctggtgccgtctaagaactttaaataatttctactgttgtagattagcgatttatgaaggtcattttttt
crRNA-06260-1	ttgacagctagctcagtcctaggtataatgctagcgctgatttaggcaaaaacgggtctaagaactttaaataatttctactgttgtagatcgacaaaatccggcagcgctctgtctaagaactttaaataatttctactgttgtagattagcgatttatgaaggtcattttttt
crRNA-06260-2	ttgacagctagctcagtcctaggtataatgctagcgctgatttaggcaaaaacgggtctaagaactttaaataatttctactgttgtagattcgcaaatcggaatggcgggtcgtctaagaactttaaataatttctactgttgtagattagcgatttatgaaggtcattttttt
crRNA-anl-1	ttgacagctagctcagtcctaggtataatgctagcgctgatttaggcaaaaacgggtctaagaactttaaataatttctactgttgtagatttgaactcataacaatcaggctgtctaagaactttaaataatttctactgttgtagattagcgatttatgaaggtcattttttt
crRNA-anl-2	ttgacagctagctcagtcctaggtataatgctagcgctgatttaggcaaaaacgggtctaagaactttaaataatttctactgttgtagatcgttcaatcgattcctcagttcgtctaagaactttaaataatttctactgttgtagattagcgatttatgaaggtcattttttt
crRNA-invA	ttgacagctagctcagtcctaggtataatgctagcgctgatttaggcaaaaacgggtctaagaactttaaataatttctactgttgtagattctccagagccaggcactgcaagtctaagaactttaaataatttctactgttgtagattagcgatttatgaaggtcattttttt
ptglgC	gagaacaggagactggttgaaggaggaattaaccatgcagtggtggtggtggtggtgctgcccgccagggggaccgctggtttggcgcgctgtttggttagtggatagagacgactgcctgcgcctccaccgagaatgatcgccagcacgtttttcacgcaccaccaccaccaccactgcatggttaattcctcctaccggtgtttggattgtcgg
gmR	tgatcggcacgtaagaggttccaactttcaccataatgaaataagatcactaccgggcgtattttttgagttatcgagattttcaggagctaaggaagctaaatgttacgcagcagcaacgatgttacgcagcagggcagtcgccctaaaacaaagttaggtggctcaagtatgggcatcattcgcacatgtaggctcggccctgaccaagtcaaatccatgcgggctgctcttgatcttttcggtcgtgagttcggagacgtagccacctactcccaacatcagccggactccgattacctcgggaacttgctccgtagtaagacattcatcgcgcttgctgccttcgaccaagaagcggttgttggcgctctcgcggcttacgttctgcccaggttt…
crRNA-eco	ttgacagctagctcagtcctaggtataatgctagcgctgatttaggcaaaaacgggtctaagaactttaaataatttctactgttgtagattctccagagccaggcactgcaagtctaagaactttaaataatttctactgttgtagattagcgatttatgaaggtcattttttt
crRNA-gox	ttgacagctagctcagtcctaggtataatgctagcgctgatttaggcaaaaacgggtctaagaactttaaataatttctactgttgtagatcccgcgacatagggcttcacgcgtctaagaactttaaataatttctactgttgtagattagcgatttatgaaggtcattttttt

## Sheet: Table S3
Table S3. Primer sequences of qRT-PCR.
2A-F1	ttcccatgtcagccgttaagtg
2A-R1	accgaaggagctaaccgctt
2A-eco-F2	ccaacacagccaaacatccg
2A-eco-R2	tcgctacctggagagacg
2A-bsu-F2	gcgctgcttgatgtgatcat
2A-bsu-R2	tgcctgtcagtttaccatcg
2A-vna-F2	gacgagacttatggttttgt
2A-vna-R2	cttcaccgcacttttccttt
2A-gox-F2	catcactcgcatccttccct
2A-gox-R2	ctgcgttacgcttatgcgtt
16s-qRT-F	ggtttgtcaccggcagtttc
16s-qRT-R	gggtttgacatcccccgaat
2C-qRT-F	atgtcattgcgctgccattc
2C-qRT-R	cggtgaccgtaaggcttgat
3-F1	tccagtaaccgggcatgttc
3-R1	agttaccggataaggcgcag
3-F2	gatttgggtcgccatctcat
3-R2	gaaatggctggcaagactgt
3-F3	gggcaagaaggtcaccctac
3-R3	tcgcacctcctcctggatta
3-F4	ctcatcgagcatcaaatgaaact
3-R4	cggcaggtatatgtgatggg
3-F5	tgtccatattggccacgttt
3-R5	cgtgccccgcacaatatggt
4-F1	atctagtatttgaggagtgc
4-R1	aacttattagctccactagattt
4-F2	gatttgggtcgccatctcat
4-R2	gaaatggctggcaagactgt
4-F3	gggcaagaaggtcaccctac
4-R3	tcgcacctcctcctggatta
4-PilN-F2	gatttgggtcgccatctcat
4-pilN-R2	gaaatggctggcaagactgt
4-PilN-qRT-F3	gtttcgaccctgactgctga
4-pilN-qRT-R3	gtagggtgaccttcttgccc
4-NSI-F2	tccgcatggatctgaccaac
4-NSI-R2	atctgaagacccgccaactg
4-NSI-qRT-F3	aaaagctcaagcggaaggga
4-NSI-qRT-R3	agcaagctagcgatttgggt
4-NSII-F2	gcaagccatttcccgatgtc
4-NSII-R2	gacaatcctgttctccggca
4-NSII-qRT-F3	ctgttcagtctggatgcggt
4-NSII-qRT-R3	cccgcttcgtgatgcaaaat
4-NSIII-F2	gctgggctgagcaaatcaac
4-NSIII-R2	caagccacgcattcaaccaa
4-NSIII-qRT-F3	ggtcaacgatgagggactgg
4-NSIII-qRT-R3	tgaagggcattgaccacctc
4-13825-F2	ggagcaataacaacggatttttg
4-13825-R2	gcttcacagcttgtgtggct
4-13825-qRT-F3	acgtcttcaagcgggatgtt
4-13825-qRT-R3	ctgaagggtgggctaggttg
5-qRT-F1	ttgaccggaccgtttatgat
5-qRT-R1	gagaccaaccagaagttgat
5-qRT-F2	gtttacaccaccacccccaa
5-qRT-R2	tctttaactccggtggcgtc
5-qRT-F3	ccgcttaccggatacctgtc
5-qRT-R3	atcctgttaccagtggctgc
5-qRT-F4	ggtcaacgatgagggactgg
5-qRT-F4	tgaagggcattgaccacctc
6-NSI-qRT-F	aaaagctcaagcggaaggga
6-NSI-qRT-R	agcaagctagcgatttgggt
6-sps-qRT-F	tacgtgggcaccagactttc
6-sps-qRT-R	gggtttcttcctccgcgtta
6-invA-qRT-F	tcacagacgaaactggtcgg
6-invA-qRT-R	gggcaaaactgacgttgtcc
6-NSII-qRT-F	ctgttcagtctggatgcggt
6-NSII-qRT-R	cccgcttcgtgatgcaaaat
6-GlgC-qRT-F	tctaccgcatggattacgcc
6-GlgC-qRT-R	ctcgggtgcctttctgtcat

## Sheet: Table S4
Table S4. Backbone sequences of plasmids.
PLASMID NAME	SEQUNENCE FROM 5' TO 3'
pBR322m	ttctcatgtttgacagcttatcatcgataagctttaatgcggtagtttatcacagttaaattgctaacgcagtcaggcaccgtgtatgaaatctaacaatgcgctcatcgtcatcctcggcaccgtcaccctggatgctgtaggcataggcttggttatgccggtactgccgggcctcttgcgggatatcgtccattccgacagcatcgccagtcactatggcgtgctgctagcgctatatgcgttgatgcaatttctatgcgcacccgttctcggagcactgtccgaccgctttggccgccgcccagtcctgctcgcttcgctacttggagccactatcgactacgcgatcatggcgaccacacccgtcctgtggatcctctacgccggacgcatcgt…
pSES-ori	ttatttgccgactaccttggtgatctcgcctttcacgtagtggacaaattcttccaactgatctgcgcgcgaggccaagcgatcttcttcttgtccaagataagcctgtctagcttcaagtatgacgggctgatactgggccggcaggcgctccattgcccagtcggcagcgacatccttcggcgcgattttgccggttactgcgctgtaccaaatgcgggacaacgtaagcactacatttcgctcatcgccagcccagtcgggcggcgagttccatagcgttaaggtttcatttagcgcctcaaatagatcctgttcaggaaccggatcaaagagttcctccgccgctggacctaccaaggcaacgctatgttctcttgcttttgtcagcaagatagc…
pSES	ttatttgccgactaccttggtgatctcgcctttcacgtagtggacaaattcttccaactgatctgcgcgcgaggccaagcgatcttcttcttgtccaagataagcctgtctagcttcaagtatgacgggctgatactgggccggcaggcgctccattgcccagtcggcagcgacatccttcggcgcgattttgccggttactgcgctgtaccaaatgcgggacaacgtaagcactacatttcgctcatcgccagcccagtcgggcggcgagttccatagcgttaaggtttcatttagcgcctcaaatagatcctgttcaggaaccggatcaaagagttcctccgccgctggacctaccaaggcaacgctatgttctcttgcttttgtcagcaagatagc…
pSEL-ori	ttatttgccgactaccttggtgatctcgcctttcacgtagtggacaaattcttccaactgatctgcgcgcgaggccaagcgatcttcttcttgtccaagataagcctgtctagcttcaagtatgacgggctgatactgggccggcaggcgctccattgcccagtcggcagcgacatccttcggcgcgattttgccggttactgcgctgtaccaaatgcgggacaacgtaagcactacatttcgctcatcgccagcccagtcgggcggcgagttccatagcgttaaggtttcatttagcgcctcaaatagatcctgttcaggaaccggatcaaagagttcctccgccgctggacctaccaaggcaacgctatgttctcttgcttttgtcagcaagatagc…
pSEL	ttatttgccgactaccttggtgatctcgcctttcacgtagtggacaaattcttccaactgatctgcgcgcgaggccaagcgatcttcttcttgtccaagataagcctgtctagcttcaagtatgacgggctgatactgggccggcaggcgctccattgcccagtcggcagcgacatccttcggcgcgattttgccggttactgcgctgtaccaaatgcgggacaacgtaagcactacatttcgctcatcgccagcccagtcgggcggcgagttccatagcgttaaggtttcatttagcgcctcaaatagatcctgttcaggaaccggatcaaagagttcctccgccgctggacctaccaaggcaacgctatgttctcttgcttttgtcagcaagatagc…
pRSF-ori	ttatttgccgactaccttggtgatctcgcctttcacgtagtggacaaattcttccaactgatctgcgcgcgaggccaagcgatcttcttcttgtccaagataagcctgtctagcttcaagtatgacgggctgatactgggccggcaggcgctccattgcccagtcggcagcgacatccttcggcgcgattttgccggttactgcgctgtaccaaatgcgggacaacgtaagcactacatttcgctcatcgccagcccagtcgggcggcgagttccatagcgttaaggtttcatttagcgcctcaaatagatcctgttcaggaaccggatcaaagagttcctccgccgctggacctaccaaggcaacgctatgttctcttgcttttgtcagcaagatagc…
pRSF	ttatttgccgactaccttggtgatctcgcctttcacgtagtggacaaattcttccaactgatctgcgcgcgaggccaagcgatcttcttcttgtccaagataagcctgtctagcttcaagtatgacgggctgatactgggccggcaggcgctccattgcccagtcggcagcgacatccttcggcgcgattttgccggttactgcgctgtaccaaatgcgggacaacgtaagcactacatttcgctcatcgccagcccagtcgggcggcgagttccatagcgttaaggtttcatttagcgcctcaaatagatcctgttcaggaaccggatcaaagagttcctccgccgctggacctaccaaggcaacgctatgttctcttgcttttgtcagcaagatagc…
pSI-single	gatccggcagccggcggagcgctgctttcttggcaagcggtcgccagccccaacgccagggctgccagcccgaaacagcggggcaaggcagcttggaagggcgatcgcagcacgggcatggcaatgtctctctgaaggaatgcagaccttattcgtacagccagggttgaatcgtgggggtccaatcacttagctctgctgggctaaaccagagagcaatttcctgttgtgctgtttcgattgcatccgagccatggatgatgttgcggccaatattgacaccaaaatcaccacggatggtgcccggttctgccgtcagcggattggtagcgccgatcaacttgcgagcagccgccacaacgccttcgccttccaagacgatcgccacgatcggcccag…
pSEL-sepT2	ttagaaaaactcatcgagcatcaaatgaaactgcaatttattcatatcaggattatcaataccatatttttgaaaaagccgtttctgtaatgaaggagaaaactcaccgaggcagttccataggatggcaagatcctggtatcggtctgcgattccgactcgtccaacatcaatacaacctattaatttcccctcgtcaaaaataaggttatcaagtgagaaatcaccatgagtgacgactgaatccggtgagaatggcaaaagcttatgcatttctttccagacttgttcaacaggccagccattacgctcgtcatcaaaatcactcgcatcaaccaaaccgttattcattcgtgattgcgcctgagcgagacgaaatacgcgatcgctgttaaaagg…
pSEL-68rpsl	ttagaaaaactcatcgagcatcaaatgaaactgcaatttattcatatcaggattatcaataccatatttttgaaaaagccgtttctgtaatgaaggagaaaactcaccgaggcagttccataggatggcaagatcctggtatcggtctgcgattccgactcgtccaacatcaatacaacctattaatttcccctcgtcaaaaataaggttatcaagtgagaaatcaccatgagtgacgactgaatccggtgagaatggcaaaagcttatgcatttctttccagacttgttcaacaggccagccattacgctcgtcatcaaaatcactcgcatcaaccaaaccgttattcattcgtgattgcgcctgagcgagacgaaatacgcgatcgctgttaaaagg…
pBR322-rpslm	aggaggagggccactcctcgtcaaatcagggcgagtggtcgtcaatccccaagccgaaggatttagccgagcctttgagatcgaagcagctccgcgcagtgcgatcggtctgatgccggatggccgcttggttctagtggctgcccacgagcaaaaccaaggccaaggccccaccctgcctcaaatggctgcgattatgcagcagctcggcgtcgttgatgccctcaactttgatggcggcagctccacttctctaatcgtcaatggtcagctcgtcaatcgggctcgaggcagtgctgcccgggttcacaacgggctcggggtcttcctggggccgactacgccggccagtctgcgatgaaggttggcgatcgcgatcaacggccttggggacagttc…
pBR-pil-km	ttaccaatgcttaatcagtgaggcacctatctcagcgatctgtctatttcgttcatccatagttgcctgactccccgtcgtgtagataactacgatacgggagggcttaccatctggccccagtgctgcaatgataccgcgcgacccacgctcaccggctccagatttatcagcaataaaccagccagccggaagggccgagcgcagaagtggtcctgcaactttatccgcctccatccagtctattaattgttgccgggaagctagagtaagtagttcgccagttaatagtttgcgcaacgttgttgccattgctgcaggcatcgtggtgtcacgctcgtcgtttggtatggcttcattcagctccggttcccaacgatcaaggcgagttacatgatc…
pBR-pil-km-sepT2	ttaccaatgcttaatcagtgaggcacctatctcagcgatctgtctatttcgttcatccatagttgcctgactccccgtcgtgtagataactacgatacgggagggcttaccatctggccccagtgctgcaatgataccgcgcgacccacgctcaccggctccagatttatcagcaataaaccagccagccggaagggccgagcgcagaagtggtcctgcaactttatccgcctccatccagtctattaattgttgccgggaagctagagtaagtagttcgccagttaatagtttgcgcaacgttgttgccattgctgcaggcatcgtggtgtcacgctcgtcgtttggtatggcttcattcagctccggttcccaacgatcaaggcgagttacatgatc…
pBR-pil-KO	ttaccaatgcttaatcagtgaggcacctatctcagcgatctgtctatttcgttcatccatagttgcctgactccccgtcgtgtagataactacgatacgggagggcttaccatctggccccagtgctgcaatgataccgcgcgacccacgctcaccggctccagatttatcagcaataaaccagccagccggaagggccgagcgcagaagtggtcctgcaactttatccgcctccatccagtctattaattgttgccgggaagctagagtaagtagttcgccagttaatagtttgcgcaacgttgttgccattgctgcaggcatcgtggtgtcacgctcgtcgtttggtatggcttcattcagctccggttcccaacgatcaaggcgagttacatgatc…
pBR3-pilNm-sepT2	ttaccaatgcttaatcagtgaggcacctatctcagcgatctgtctatttcgttcatccatagttgcctgactccccgtcgtgtagataactacgatacgggagggcttaccatctggccccagtgctgcaatgataccgcgcgacccacgctcaccggctccagatttatcagcaataaaccagccagccggaagggccgagcgcagaagtggtcctgcaactttatccgcctccatccagtctattaattgttgccgggaagctagagtaagtagttcgccagttaatagtttgcgcaacgttgttgccattgctgcaggcatcgtggtgtcacgctcgtcgtttggtatggcttcattcagctccggttcccaacgatcaaggcgagttacatgatc…
pLLACCP-pilN-km	actcttcctttttcaatattattgaagcatttatcagggttattgtctcatgagcggatacatatttgaatgtatttagaaaaataaacaaataggggttccgcgttacgccccgccctgccactcatcgcagtactgttgtaattcattaagcattctgccgacatggaagccatcacagacggcatgatgaacctgaatcgccagcggcatcagcaccttgtcgccttgcgtataatatttgcccatggtgaaaacgggggcgaagaagttgtccatattggccacgtttaaatcaaaactggtgaaactcacccagggattggctgagacgaaaaacatattctcaataaaccctttagggaaataggccaggttttcaccgtaacacgccacatc…
pCPF1-pil	ttacgccccgccctgccactcatcgcagtactgttgtaattcattaagcattctgccgacatggaagccatcacagacggcatgatgaacctgaatcgccagcggcatcagcaccttgtcgccttgcgtataatatttgcccatggtgaaaacgggggcgaagaagttgtccatattggccacgtttaaatcaaaactggtgaaactcacccagggattggctgagacgaaaaacatattctcaataaaccctttagggaaataggccaggttttcaccgtaacacgccacatcttgcgaatatatgtgtagaaactgccggaaatcgtcgtggtattcactccagagcgatgaaaacgtttcagtttgctcatggaaaacggtgtaacaagggtgaac…
pCPF3-pil	ttacgccccgccctgccactcatcgcagtactgttgtaattcattaagcattctgccgacatggaagccatcacagacggcatgatgaacctgaatcgccagcggcatcagcaccttgtcgccttgcgtataatatttgcccatggtgaaaacgggggcgaagaagttgtccatattggccacgtttaaatcaaaactggtgaaactcacccagggattggctgagacgaaaaacatattctcaataaaccctttagggaaataggccaggttttcaccgtaacacgccacatcttgcgaatatatgtgtagaaactgccggaaatcgtcgtggtattcactccagagcgatgaaaacgtttcagtttgctcatggaaaacggtgtaacaagggtgaac…

## Sheet: Table S5
Table S5. Descriptions of strains used or constructed in this study.
Synechococcus elongatus UTEX 2973 strain	Genotype	E. coli strain	Genotype
WT	wild type Synechococcus elongatus UTEX 2973	DH5α	F-, Φ80dlacZΔM15, Δ(lacZYA-argF) U169, deoR, recA1, endA1, hsdR17(rK-, mK+), phoA, supE44, λ-, thi-1, gyrA96, relA1
WT-pSES-ori	pSES-ori; speR in WT	HB101	supE44, Δ(mcrC-mrr), recA13, ara-14, proA2, lacY1, galK2, rpsL20, xyl-5, mtl-1, leuB6, thi-1
WT-pSES	pSES; speR in WT	Bw25113	F- LAM- rrnB3 DElacZ4787 hsdR514 DE(araBAD)567 DE(rhaBAD)568 rph-1
WT-pSEL-ori	pSEL-ori; speR in WT	Helper (Gox,Vna)	pRL443; ampR, tcR in HB101
WT-pSEL	pSEL; speR in WT	Helper (Syn)	pRL443 pRL623; ampR, tcR, cmR in HB101
WT-pRSF-ori	pRSF-ori; speR in WT	Eco-km (single)	lacZ::pR6K-eco-km (single); kmR in Bw25113
WT-pRSF	pRSF; speR in WT	Eco-km	lacZ:: sacB; pR6K-eco-lacZ-km, kmR in Bw25113
WT-NSI-single	NSI::pSI-single; speR in WT	Eco-in	lacZ:: insert; pR6K-eco-lacZ-in in Eco-km
WT-pSES-2k	pSES-2k; speR in WT	Eco-in	lacZ:: insert; pR6K3-eco-lacZ-in in Bw25113
WT-pSES-4k	pSES-4k; speR in WT	Eco-in	lacZ:: insert; pCPF3-eco-lacZ in Bw25113
WT-pSES-8k	pSES-8k; speR in WT
WT-pSES-12k	pSES-12k; speR in WT
WT-pSEL-2k	pSEL-2k; speR in WT
WT-pSEL-4k	pSEL-4k; speR in WT	B. subtilis strain	Genotype
WT-pSEL-8k	pSEL-8k; speR in WT	B. subtilis 168	wild type Bacillus subtilis 168
WT-pSEL-12k	pSEL-12k; speR in WT	Bsu-cm	amyE::pR6K-bsu-cm; cmR in B. subtilis 168
WT-pRSF-2k	pRSF-2k; speR in WT
WT-pRSF-4k	pRSF-4k; speR in WT
WT-pRSF-8k	pRSF-8k; speR in WT
WT-pRSF-12k	pRSF-12k; speR in WT	V. natriegens strain	Genotype
WT-pSES-lacZ	pSES-lacZ; speR in WT	V. natriegens Vmax	dns::LacI-T7-RNAP in Vibrio natriegens ATCC 14048
WT-pSES-ori-lacZ	pSES-ori-lacZ; speR in WT	Vna-cm	ACOP10_RS06390::pR6K-vna-cm; cmR in V. natriegens Vmax
WT-pSEL-lacZ	pSEL-lacZ; speR in WT
WT-pSEL-L-lacZ	pSEL-L-lacZ; speR in WT
WT-pRSF-lacZ	pRSF-lacZ; speR in WT	G. oxydans strain	Genotype
WT-pRSF-ori-lacZ	pRSF-ori-lacZ; speR in WT	G. oxydans 621h	wild type Gluconobacter oxydans 621h
WT-pSEL-SacB	pSEL-sacB; kmR in WT	Gox-km(single)	GOX0013::pR6K-gox-km (single); kmR in G. oxydans 621h
WT-pSEL-SepT2	pSEL-sepT2; kmR in WT	Gox-km	GOX0013:: sacB; pR6K-gox-tyb-km, kmR in G. oxydans 621h
WTR-pSEL-68Rpsl	pSEL-68rpsl; kmR in WT-RPSLm	Gox-in	GOX0013::insert; pR6K-gox-tyb-in in Gox-km
WT-pSEL-TetA	pSEL-tetA; kmR in WT	Gox-in	GOX0013::insert; pR6K3-gox-tyb-in in G. oxydans 621h
WT-RPSLm	M744_12300 K43R; pBR322-rpslm; strR in WT	Gox-in	GOX0013::insert; pCPF3-gox-tyb in G. oxydans 621h
WT-RPSLm	M744_12300 K43R; pBR322-rpslm-cm; strR in WT
WT-RPSLm	M744_12300 K43R; pBR322-rpslm-sepT2; strR in WT
WT-PIL-KM	pilMNOQ :: km; pBR-pil-km; kmR in WT
WT-PIL-KM	pilMNOQ :: km; pBR-pil-km-sepT2; kmR in WT
WTR-PIL-68rpsl	pilMNOQ :: Ppsba2-68rpsl; pBR-pil-sepT2; cmR in WT-RPSLm
WTR-PIL-KM	M744_12300 K43R; pBR322-rpslm-sepT2; strR in WT-PIL-KM
WTR-pilNm	pilN :: pilNm; pBR-pilNm-sepT2; in WTR-PIL-68rpsl
WTR-pilNm	pilN :: pilNm; pBR3-pilNm-sepT2; in WTR-PIL-KM
WT-LLACCP-pilN-km	pilMNOQ :: km; pLLACCP-pilN-km; cmR in WT
WT-LTHOCP-pilN-km	pilMNOQ :: km; pLTHOCP-pilN-km; cmR in WT
WT-LTRCCP-pilN-km	pilMNOQ :: km; pLTRCCP-pilN-km; cmR in WT
WT-SLACCP-pilN-km	pilMNOQ :: km; pSLACCP-pilN-km; cmR in WT
WT-STRCCP-pilN-km	pilMNOQ :: km; pSTRCCP-pilN-km; cmR in WT
WT-STHOCP-pilN-km	pilMNOQ :: km; pSTHOCP-pilN-km; cmR in WT
WT-RFLACCP-pilN-km	pilMNOQ :: km; pRFLACCP-pilN-km; cmR in WT
WT-RFTRCCP-pilN-km	pilMNOQ :: km; pRFTRCCP-pilN-km; cmR in WT
WT-RFTHOCP-pilN-km	pilMNOQ :: km; pRFTHOCP-pilN-km; cmR in WT
WT-RLACCP-pilN-km	pilMNOQ :: km; pRLACCP-pilN-km; cmR in WT
WT-RTRCCP-pilN-km	pilMNOQ :: km; pRTRCCP-pilN-km; cmR in WT
WT-RTHOCP-pilN-km	pilMNOQ :: km; pRTHOCP-pilN-km; cmR in WT
WT-STHOCP	pSTHOCP; cmR in WT
WT-LTHOCP	pLTHOCP; cmR in WT
WT-RTHOCP	pRTHOCP; cmR in WT
WT-LTHOCP-pSCR-pilN-km	pilMNOQ :: km; pSCR-pilN-km; speR in WT-LTHOCP
WT-RTHOCP-pSCR-pilN-km	pilMNOQ :: km; pSCR-pilN-km; speR in WT-RTHOCP
WT-RTHOCP-pLCR-pilN-km	pilMNOQ :: km; pLCR-pilN-km; speR in WT-RTHOCP
WT-STHOCP-pLCR-pilN-km	pilMNOQ :: km; pLCR-pilN-km; speR in WT-STHOCP
WT-LTHOCP-pRCR-pilN-km	pilMNOQ :: km; pLCR-pilN-km; speR in WT-RTHOCP
WT-STHOCP-pRCR-pilN-km	pilMNOQ :: km; pSCR-pilN-km; speR in WT-STHOCP
WT-LRTHOCPET	pRSF-recET; ermR in WT-LTHOCP
WT-LRTHOCPET-pSCR-pilN-km	pilMNOQ :: km; pSCR-pilN-km; speR in WT-LRTHOCPET
WT-LRTHOCPRED	pRSF-λred; ermR in WT-pLTHOCP
WT-LRTHOCPRED-pSCR-pilN-km	pilMNOQ :: km; pSCR-pilN-km; speR in WT-LRTHOCPRED
WT-LRTHOCPJ1	pRSF-atRecJ1; ermR in WT-pLTHOCP
WT-LRTHOCPJ1-pSCR-pilN-km	pilMNOQ :: km; pSCR-pilN-km; speR in WT-LRTHOCPJ1
WT-LRTHOCPJ2	pRSF-atRecJ2; ermR in WT-LTHOCP
WT-LRTHOCPJ2-pSCR-pilN-km	pilMNOQ :: km; pSCR-pilN-km; speR in WT-LRTHOCPJ2
WT-LTRC2OTCP	pLTRC2OTCP; cmR in WT
WT-LRTRC2OTCPRED	pRSF-λred; ermR in WT-LTRC2OTCP
WT-LRTRC2OTCPRED-pSCR-pilN-km	pilMNOQ :: km; pSCR-pilN-km; speR in WT-LRTRC2OTCPRED
WT-LLAC2OTCP	pLLAC2OTCP; cmR in WT
WT-LRLAC2OTCPRED	pRSF-λred; ermR in WT-LLAC2OTCP
WT-LRLAC2OTCPRED-pSCR-pilN-km	pilMNOQ :: km; pSCR-pilN-km; speR in WT-LRLAC2OTCPRED
WT-LLAC1OTCP	pLLAC1OTCP; cmR in WT
WT-LRLAC1OTCPRED	pRSF-λred; ermR in WT-LLAC1OTCP
WT-LRLAC2OTCPRED-pSCR-pilN-km	pilMNOQ :: km; pSCR-pilN-km; speR in WT-LRLAC1OTCPRED
WT-PIL-KM	pilMNOQ :: km; pCPF1-pil in WT
WT-NSI-1K	NSI :: 1K; pCPF1-NSI in WT
WT-NSII-1K	NSII :: 1K; pCPF1-NSII in WT
WT-NSIII-1K	NSIII :: 1K; pCPF1-NSIII in WT
WT-13825-1K	M744_13825:: 1K; pCPF1-13825 in WT
WTR-NSI-8K	NSI :: 8K; pCPF3-NSI-1 in WT-RPSLm
WTR-NSII-8K	NSII :: 8K; pCPF3-NSII-1 in WT-RPSLm
WTR-NSIII-8K	NSIII :: 8K; pCPF3-NSIII-1 in WT-RPSLm
WTR-13825-8K	M744_13825:: 8K; pCPF3-13825-1 in WT-RPSLm
WTR-06260-8K	M744_06260:: 7K; pCPF3-06260-1 in WT-RPSLm
WTR-ANL-8K	pANL :: 8K; pCPF3-anl-1 in WT-RPSLm
WTR-PIL-KM	pilMNOQ :: km; pCPF3-pil in WT-RPSLm
WTR-NSIII-68rpsl	NSIII :: 68rpsl; pBR-NSIII-sepT2; kmR in WT-RPSLm
WTR-B3	NSIII :: cscB; pBR-NSIII-cscB in WTR-NSIII-68rpsl
WTR-B3	NSIII :: cscB; pBR3-NSIII-cscB in WT-RPSLm
WTR-B3	NSIII :: cscB; pCPF3-NSIII-cscB in WT-RPSLm
WTR-BSP13	NSI :: sps-spp; pCPF3-NSI-sps-spp in WTR-B3
WTR-BSPi3	inva :: sps-spp; pCPF3-inva-sps-spp in WTR-B3
WTR-BSPi3-2cugP	NSII :: cugP; pCPF3-NSII-cugP in WTR-BSPi3
WTR-BSPGi23	NSII :: glgC; pCPF3-NSII-glgC in WTR-BSPi3
WTR-BSPi3-2ptglgC	NSII :: ptglgC; pCPF3-NSII-ptglgC in WTR-BSPi3
WTR-BSPi3-ScugP	pSES-cugP; speR in WTR-BSPi3
WTR-BSPi3-SglgC	pSES-glgC; speR in WTR-BSPi3
WTR-BSPi3-SptglgC	pSES-ptglgC; speR in WTR-BSPi3
WTR-B3	NSIII :: cscB; pCPF3-NSIII-cscB-1200-300 in WT-RPSLm
WTR-B3	NSIII :: cscB; pCPF3-NSIII-cscB-800-300 in WT-RPSLm
WTR-B3	NSIII :: cscB; pCPF3-NSIII-cscB-500-300 in WT-RPSLm
WTR-B3	NSIII :: cscB; pCPF3-NSIII-cscB-500-500 in WT-RPSLm
WTR-B3	NSIII :: cscB; pBR3-NSIII-cscB-1200-300 in WT-RPSLm
WTR-B3	NSIII :: cscB; pBR3-NSIII-cscB-800-300 in WT-RPSLm
WTR-B3	NSIII :: cscB; pBR3-NSIII-cscB-500-300 in WT-RPSLm
WTR-B3	NSIII :: cscB; pBR3-NSIII-cscB-500-500 in WT-RPSLm
WT-lacZ-gus-single	NSIII :: lacZ (single); NSI::gus (single); pBR-NSIII-lacZ, pR6K-syn-NSI-gus, kmR, speR in WT-RPSLm
WT-lacZ-gus	NSIII :: lacZ ; NSI::gus; pCPF3-NSI-gus, pCPF3-NSIII-lacZ in WT-RPSLm
WTR-NSI-Km	NSI :: Ppsba2-68rpsl; pBR-NSI-km, kmR in WT-RPSLm
WTR-NSI-in	NSI :: 8k insert; pBR-NSI-in in WTR-NSI-Km
WTR-NSI-in	NSI :: 8k insert; pBR3-NSI-km in WT-RPSLm
WTR-NSII-Km	NSII :: Ppsba2-68rpsl; pBR-NSII-km, kmR in WT-RPSLm
WTR-NSII-in	NSII :: 8k insert; pBR-NSII-in in WTR-NSI-Km
WTR-NSII-in	NSII :: 8k insert; pBR3-NSII-km in WT-RPSLm
WTR-NSIII-Km	NSIII :: Ppsba2-68rpsl; pBR-NSIII-km, kmR in WT-RPSLm
WTR-NSIII-in	NSIII :: 8k insert; pBR-NSIII-in in WTR-NSI-Km
WTR-NSIII-in	NSIII :: 8k insert; pBR3-NSIII-km in WT-RPSLm
WTR-13825-Km	M744_13825 :: Ppsba2-68rpsl; pBR-13825-km, kmR in WT-RPSLm
WTR-13825-in	M744_13825 :: 8k insert; pBR-13825-in in WTR-NSI-Km
WTR-13825-in	M744_13825 :: 8k insert; pBR3-13825-km in WT-RPSLm
WTR-PIL-Km	pilMNOQ :: Ppsba2-68rpsl; pBR-pil-km, kmR in WT-RPSLm
WTR-PIL-in	pilMNOQ :: 8k insert; pBR-pil-in in WTR-NSI-Km
WTR-PIL-in	pilMNOQ :: 8k insert; pBR3-pil-km in WT-RPSLm
Synechococcus elongatus PCC 7942 strain	Genotype
7942-RPSLm	Synpcc7942_0887 :: K43R; pBR322-rpslm-sepT2; strR in WT
7942-NSI-Km	NSI :: Ppsba2-68rpsl; pR6K-syn-NSI-km, kmR in 7942-RPSLm
7942-NSI-in	NSI :: insert; pR6K-syn-NSI-in in 7942-NSI-Km
7942-NSI-in	NSI :: insert; pR6K3-syn-NSI-in in 7942-RPSLm
7942-NSI-in	NSI :: insert; pCPF3-Syn-NSI in 7942-RPSLm
